# Supplementary material for: Bis{tris­[3-(2-pyrid­yl)-1H-pyrazole]zinc(II)} dodeca­molybdosilicate hexa­hydrate
Source: Acta Crystallogr Sect E Struct Rep Online. 2010 Jan 9;66(Pt 2):m127–8. doi: 10.1107/S160053681000019X (PMC2979865; doi:10.1107/S160053681000019X)
Supplement: Supplementary file 1 [file e-66-0m127-sup1.cif]

##############################################################################
###                                                                        ###
###        Electronic paper (Acta Crystallographica Section E)             ###
###                                                                        ###
##############################################################################
#                                                                            #
# This CIF contains the data in a paper accepted for publication in Acta     #
# Crystallographica Section E. It conforms to the requirements of Notes      #
# for Authors for Section E, and has been peer reviewed under the auspices   #
# of the IUCr Commission on Journals.                                        #
#                                                                            #
# Full details of the Crystallographic Information File format               #
# are given in the paper "The Crystallographic Information File (CIF):       #
# a New Standard Archive File for Crystallography" by S. R. Hall, F. H.      #
# Allen and I. D. Brown [Acta Cryst. (1991), A47, 655-685].                  #
#                                                                            #
# The current version of the core CIF dictionary is obtainable from          #
# ftp://ftp.iucr.org/pub/cif_core.dic. The current version number is 2.4.    #
#                                                                            #
# Software is freely available for graphical display of the structure(s) in  #
# this CIF.  For information consult the CIF home page http://www.iucr.org/  #
# cif/home.html                                                              #
#                                                                            #
# This file may be used for bona fide research purposes within the           #
# scientific community so long as proper attribution is given to the journal # 
# article from which it was obtained.                                        #
#                                                                            #
##############################################################################
                                             
data_global
_audit_creation_method     'form.cif (version 2.0)'
_journal_data_validation_number     ?
_journal_date_recd_electronic     2009-12-14
_journal_date_accepted     2010-01-04
_journal_name_full     'Acta Crystallographica, Section E'
_journal_year     2010
_journal_volume     66
_journal_issue      2
_journal_page_first     m127
_journal_page_last     m128
_journal_paper_category     QM
_journal_coeditor_code     WM2292
_publ_contact_author_name     'Prof. Dr. Zhang, Xiutang'
_publ_contact_author_address
;
      Advanced Material Institute of Research,
      Department of Chemistry and Chemical Engineering,
      Shandong Institute of Education,
      Jinan, 250013,
      P. R.China
      College of Chemistry and Chemical Engineering
      Liaocheng University
      Liaocheng, 252059
      People's Republic of China
;
_publ_contact_author_email     'xiutangzhang@yahoo.com.cn'
_publ_contact_author_fax     '0086-531-66778061'
_publ_contact_author_phone     '0086-531-66778061'
_publ_section_title
;
Bis{tris[3-(2-pyridyl)-1<i>H</i>-pyrazole]zinc(II)} dodecamolybdosilicate
hexahydrate
;
loop_
    _publ_author_name
    _publ_author_address
    'Zhang, Xiutang'
;     Advanced Material Institute of Research,
      Department of Chemistry and Chemical Engineering,
      ShanDong Institute of Education,
      Jinan 250013,
      People's Republic of China
      and
      College of Chemistry and Chemical Engineering
      Liaocheng University
      Liaocheng 252059
      People's Republic of China
;
    'Wei, Peihai'
;     Advanced Material Institute of Research,
      Department of Chemistry and Chemical Engineering,
      ShanDong Institute of Education,
      Jinan 250013,
      People's Republic of China
;
    'Zhu, Wencai'
;     Advanced Material Institute of Research,
      Department of Chemistry and Chemical Engineering,
      ShanDong Institute of Education,
      Jinan 250013,
      People's Republic of China
;
    'Li, Bin'
;     Advanced Material Institute of Research,
      Department of Chemistry and Chemical Engineering,
      ShanDong Institute of Education,
      Jinan 250013,
      People's Republic of China
;
    'Hu, Bo'
;     Advanced Material Institute of Research,
      Department of Chemistry and Chemical Engineering,
      ShanDong Institute of Education,
      Jinan 250013,
      People's Republic of China
;
data_I
_audit_creation_method     SHELXL-97
_chemical_name_systematic
;
Bis{tris[3-(2-pyridyl)-1<i>H</i>-pyrazole]zinc(II)} dodecamolybdosilicate
hexahydrate
;
_chemical_name_common     ?
_chemical_formula_moiety     '2(C24 H21 N9 Zn 2+), Mo12 O40 Si 4-, 6(H2 O)'
_chemical_formula_sum     'C48 H54 Mo12 N18 O46 Si Zn2'
_chemical_formula_iupac     '[Zn (C8 H7 N3)3]2 [Si Mo12 O40], 6H2 O'
_chemical_formula_weight     2929.20
_chemical_melting_point     ?
_symmetry_cell_setting     Monoclinic
_symmetry_space_group_name_H-M     'C 2/c'
_symmetry_space_group_name_Hall     '-C 2yc'
loop_
    _symmetry_equiv_pos_as_xyz
    'x, y, z'
    '-x, y, -z+1/2'
    'x+1/2, y+1/2, z'
    '-x+1/2, y+1/2, -z+1/2'
    '-x, -y, -z'
    'x, -y, z-1/2'
    '-x+1/2, -y+1/2, -z'
    'x+1/2, -y+1/2, z-1/2'
_cell_length_a     18.824(4)
_cell_length_b     16.365(3)
_cell_length_c     27.749(6)
_cell_angle_alpha     90.00
_cell_angle_beta     104.74(3)
_cell_angle_gamma     90.00
_cell_volume     8267(3)
_cell_formula_units_Z     4
_cell_measurement_reflns_used     7081
_cell_measurement_theta_min     2.06
_cell_measurement_theta_max     25.00
_cell_measurement_temperature     293(2)
_exptl_crystal_description     block
_exptl_crystal_colour     colorless
_exptl_crystal_size_max     0.12
_exptl_crystal_size_mid     0.10
_exptl_crystal_size_min     0.08
_exptl_crystal_density_diffrn     2.354
_exptl_crystal_density_meas     ?
_exptl_crystal_density_method     'not measured'
_exptl_crystal_F_000     5656
_exptl_absorpt_coefficient_mu     2.442
_exptl_absorpt_correction_type     'multi-scan'
_exptl_absorpt_process_details     '(SADABS; Bruker, 2001)'
_exptl_absorpt_correction_T_min     0.7582
_exptl_absorpt_correction_T_max     0.8286
_exptl_special_details
;
;
_diffrn_ambient_temperature     293(2)
_diffrn_radiation_type     MoK\a
_diffrn_radiation_wavelength     0.71073
_diffrn_radiation_source     'fine-focus sealed tube'
_diffrn_radiation_monochromator     graphite
_diffrn_measurement_device_type     'Bruker APEXII CCD'
_diffrn_measurement_method     '\f and \w scans'
_diffrn_detector_area_resol_mean     ?
_diffrn_reflns_number     27894
_diffrn_reflns_av_R_equivalents     0.0496
_diffrn_reflns_av_sigmaI/netI     0.0461
_diffrn_reflns_theta_min     1.67
_diffrn_reflns_theta_max     25.00
_diffrn_reflns_theta_full     25.00
_diffrn_measured_fraction_theta_max     0.972
_diffrn_measured_fraction_theta_full     0.972
_diffrn_reflns_limit_h_min     -22
_diffrn_reflns_limit_h_max     22
_diffrn_reflns_limit_k_min     -19
_diffrn_reflns_limit_k_max     19
_diffrn_reflns_limit_l_min     -32
_diffrn_reflns_limit_l_max     32
_diffrn_standards_number     0
_diffrn_standards_interval_count     .
_diffrn_standards_interval_time     .
_diffrn_standards_decay_%     ?
_refine_special_details
;
 Refinement of F^2^ against ALL reflections.  The weighted R-factor wR and
 goodness of fit S are based on F^2^, conventional R-factors R are based
 on F, with F set to zero for negative F^2^. The threshold expression of
 F^2^ > 2sigma(F^2^) is used only for calculating R-factors(gt) etc. and is
 not relevant to the choice of reflections for refinement.  R-factors based
 on F^2^ are statistically about twice as large as those based on F, and R-
 factors based on ALL data will be even larger.
;
_reflns_number_total     7081
_reflns_number_gt     5632
_reflns_threshold_expression     I>2\s(I)'
_refine_ls_structure_factor_coef     Fsqd
_refine_ls_matrix_type     full
_refine_ls_R_factor_all     0.0654
_refine_ls_R_factor_gt     0.0491
_refine_ls_wR_factor_gt     0.1036
_refine_ls_wR_factor_ref     0.1119
_refine_ls_goodness_of_fit_ref     1.000
_refine_ls_restrained_S_all     1.000
_refine_ls_number_reflns     7081
_refine_ls_number_parameters     601
_refine_ls_number_restraints     0
_refine_ls_hydrogen_treatment     constr
_refine_ls_weighting_scheme     calc
_refine_ls_weighting_details
             'w=1/[\s^2^(Fo^2^)+(0.0400P)^2^+90.4942P] where P=(Fo^2^+2Fc^2^)/3'
_atom_sites_solution_hydrogens     geom
_atom_sites_solution_primary     direct
_atom_sites_solution_secondary     difmap
_refine_ls_shift/su_max     0.001
_refine_ls_shift/su_mean     0.000
_refine_diff_density_max     1.222
_refine_diff_density_min     -0.633
_refine_ls_extinction_method     none
_refine_ls_extinction_coef     ?
loop_
    _atom_type_symbol
    _atom_type_description
    _atom_type_scat_dispersion_real
    _atom_type_scat_dispersion_imag
    _atom_type_scat_source
    'C' 'C' 0.0033 0.0016
                         'International Tables Vol C Tables 4.2.6.8 and 6.1.1.4'
    'H' 'H' 0.0000 0.0000
                         'International Tables Vol C Tables 4.2.6.8 and 6.1.1.4'
    'N' 'N' 0.0061 0.0033
                         'International Tables Vol C Tables 4.2.6.8 and 6.1.1.4'
    'O' 'O' 0.0106 0.0060
                         'International Tables Vol C Tables 4.2.6.8 and 6.1.1.4'
    'Si' 'Si' 0.0817 0.0704
                         'International Tables Vol C Tables 4.2.6.8 and 6.1.1.4'
    'Zn' 'Zn' 0.2839 1.4301
                         'International Tables Vol C Tables 4.2.6.8 and 6.1.1.4'
    'Mo' 'Mo' -1.6832 0.6857
                         'International Tables Vol C Tables 4.2.6.8 and 6.1.1.4'
_computing_data_collection     'APEX2 (Bruker, 2004)'
_computing_cell_refinement     'SAINT-Plus (Bruker, 2001)'
_computing_data_reduction     'SAINT-Plus (Bruker, 2001)'
_computing_structure_solution     'SHELXS97 (Sheldrick, 2008)'
_computing_structure_refinement     'SHELXL97 (Sheldrick, 2008)'
_computing_molecular_graphics     'XP in SHELXTL (Sheldrick, 2008)'
_computing_publication_material     'SHELXTL (Sheldrick, 2008)'
loop_
    _atom_site_type_symbol
    _atom_site_label
    _atom_site_fract_x
    _atom_site_fract_y
    _atom_site_fract_z
    _atom_site_U_iso_or_equiv
    _atom_site_adp_type
    _atom_site_calc_flag
    _atom_site_refinement_flags
    _atom_site_occupancy
    _atom_site_disorder_assembly
    _atom_site_disorder_group
    Si Si1 0.2500 0.7500 0.5000 0.0259(5) Uani d S 1 . .
    Zn Zn1 0.20485(5) 0.18036(6) 0.30659(4) 0.0495(2) Uani d . 1 . .
    Mo Mo1 0.32661(4) 0.65322(4) 0.41132(2) 0.04445(19) Uani d U 1 . .
    Mo Mo2 0.14843(3) 0.59791(4) 0.42128(2) 0.04067(18) Uani d . 1 . .
    Mo Mo3 0.25254(4) 0.85217(4) 0.38792(2) 0.0493(2) Uani d . 1 . .
    Mo Mo4 0.08217(3) 0.80182(4) 0.41417(3) 0.04398(19) Uani d . 1 . .
    Mo Mo5 0.30421(4) 0.54390(4) 0.51646(3) 0.04711(19) Uani d . 1 . .
    Mo Mo6 0.08169(3) 0.67952(4) 0.51953(3) 0.04175(18) Uani d . 1 . .
    C C1 0.1721(5) 0.0214(6) 0.2386(4) 0.062(2) Uani d . 1 . .
    H H1 0.2038 0.0432 0.2211 0.074 Uiso calc R 1 . .
    C C2 0.1437(6) -0.0550(6) 0.2264(4) 0.071(3) Uani d . 1 . .
    H H2 0.1555 -0.0844 0.2008 0.085 Uiso calc R 1 . .
    C C3 0.0987(7) -0.0867(8) 0.2518(5) 0.092(4) Uani d . 1 . .
    H H3 0.0796 -0.1389 0.2440 0.111 Uiso calc R 1 . .
    C C4 0.0811(6) -0.0452(8) 0.2878(5) 0.081(3) Uani d . 1 . .
    H H4 0.0498 -0.0673 0.3055 0.097 Uiso calc R 1 . .
    C C5 0.1100(4) 0.0311(6) 0.2985(3) 0.057(2) Uani d . 1 . .
    C C6 0.0921(5) 0.0815(7) 0.3375(4) 0.065(3) Uani d . 1 . .
    C C7 0.0418(5) 0.0710(10) 0.3689(5) 0.100(5) Uani d . 1 . .
    H H7 0.0105 0.0273 0.3694 0.120 Uiso calc R 1 . .
    C C8 0.0516(6) 0.1423(9) 0.3984(5) 0.084(4) Uani d . 1 . .
    H H8 0.0269 0.1557 0.4224 0.101 Uiso calc R 1 . .
    C C9 0.0912(5) 0.2438(6) 0.2080(4) 0.068(3) Uani d . 1 . .
    H H9 0.0867 0.1889 0.1989 0.082 Uiso calc R 1 . .
    C C10 0.0527(6) 0.2998(8) 0.1755(5) 0.089(4) Uani d . 1 . .
    H H10 0.0228 0.2832 0.1450 0.107 Uiso calc R 1 . .
    C C11 0.0582(6) 0.3805(8) 0.1880(4) 0.092(4) Uani d . 1 . .
    H H11 0.0320 0.4197 0.1665 0.110 Uiso calc R 1 . .
    C C12 0.1037(6) 0.4026(7) 0.2336(4) 0.086(3) Uani d . 1 . .
    H H12 0.1083 0.4571 0.2434 0.103 Uiso calc R 1 . .
    C C13 0.1420(5) 0.3430(5) 0.2640(3) 0.055(2) Uani d . 1 . .
    C C14 0.1945(5) 0.3607(6) 0.3124(3) 0.057(2) Uani d . 1 . .
    C C15 0.2158(6) 0.4342(6) 0.3378(4) 0.073(3) Uani d . 1 . .
    H H15 0.1974 0.4861 0.3280 0.088 Uiso calc R 1 . .
    C C16 0.2680(6) 0.4148(7) 0.3790(4) 0.074(3) Uani d . 1 . .
    H H16 0.2928 0.4508 0.4035 0.089 Uiso calc R 1 . .
    C C17 0.2987(4) 0.1008(5) 0.4058(3) 0.0471(19) Uani d . 1 . .
    H H17 0.2562 0.1054 0.4169 0.057 Uiso calc R 1 . .
    C C18 0.3603(5) 0.0661(5) 0.4374(3) 0.056(2) Uani d . 1 . .
    H H18 0.3585 0.0477 0.4687 0.067 Uiso calc R 1 . .
    C C19 0.4222(5) 0.0591(5) 0.4225(3) 0.053(2) Uani d . 1 . .
    H H19 0.4639 0.0357 0.4433 0.063 Uiso calc R 1 . .
    C C20 0.4231(4) 0.0872(6) 0.3760(3) 0.054(2) Uani d . 1 . .
    H H20 0.4659 0.0835 0.3652 0.065 Uiso calc R 1 . .
    C C21 0.3604(4) 0.1210(4) 0.3454(3) 0.0397(17) Uani d . 1 . .
    C C22 0.3555(4) 0.1495(5) 0.2946(3) 0.0416(18) Uani d . 1 . .
    C C23 0.4101(5) 0.1560(7) 0.2682(3) 0.067(3) Uani d . 1 . .
    H H23 0.4597 0.1429 0.2794 0.080 Uiso calc R 1 . .
    C C24 0.3738(6) 0.1861(7) 0.2224(4) 0.076(3) Uani d . 1 . .
    H H24 0.3941 0.1963 0.1957 0.091 Uiso calc R 1 . .
    N N1 0.1557(4) 0.0657(4) 0.2749(3) 0.0557(18) Uani d . 1 . .
    N N2 0.1281(4) 0.1523(5) 0.3493(3) 0.062(2) Uani d . 1 . .
    N N3 0.1028(5) 0.1869(6) 0.3854(3) 0.076(2) Uani d . 1 . .
    H H3A 0.1181 0.2331 0.3988 0.091 Uiso calc R 1 . .
    N N4 0.1355(4) 0.2636(5) 0.2524(3) 0.0543(18) Uani d . 1 . .
    N N5 0.2323(4) 0.2991(4) 0.3376(3) 0.0559(18) Uani d . 1 . .
    N N6 0.2775(4) 0.3336(5) 0.3781(3) 0.066(2) Uani d . 1 . .
    H H6 0.3087 0.3068 0.4006 0.079 Uiso calc R 1 . .
    N N7 0.2976(3) 0.1278(4) 0.3605(2) 0.0394(14) Uani d . 1 . .
    N N8 0.2916(4) 0.1760(4) 0.2672(2) 0.0467(16) Uani d . 1 . .
    N N9 0.3042(4) 0.1979(5) 0.2231(2) 0.061(2) Uani d . 1 . .
    H H9A 0.2710 0.2171 0.1984 0.073 Uiso calc R 1 . .
    O O1 0.2556(3) 0.9034(4) 0.3374(2) 0.0581(15) Uani d . 1 . .
    O O2 0.3551(3) 0.6067(4) 0.3660(2) 0.0603(16) Uani d . 1 . .
    O O3 0.2143(3) 0.5308(5) 0.4729(3) 0.092(2) Uani d U 1 . .
    O O4 0.0056(3) 0.8237(4) 0.3718(2) 0.0709(19) Uani d . 1 . .
    O O5A 0.1705(4) 0.7185(5) 0.4728(3) 0.0272(19) Uani d P 0.50 . .
    O O5B 0.2051(5) 0.8171(5) 0.4590(3) 0.029(2) Uani d P 0.50 . .
    O O6 0.3318(3) 0.4476(3) 0.5234(3) 0.0649(17) Uani d . 1 . .
    O O7 0.0948(4) 0.6044(4) 0.4756(2) 0.0711(19) Uani d . 1 . .
    O O8 0.0983(4) 0.5235(4) 0.3883(2) 0.0671(18) Uani d . 1 . .
    O O9 0.0955(4) 0.6878(4) 0.3938(2) 0.0730(19) Uani d . 1 . .
    O O10 0.0468(4) 0.7568(4) 0.4653(2) 0.0698(19) Uani d . 1 . .
    O O11 0.2221(3) 0.6113(5) 0.3913(2) 0.085(2) Uani d . 1 . .
    O O12 0.0004(3) 0.6534(4) 0.5292(3) 0.0649(17) Uani d . 1 . .
    O O13 0.4022(5) 0.7155(4) 0.4407(3) 0.113(4) Uani d . 1 . .
    O O14 0.3436(3) 0.5746(5) 0.4594(3) 0.092(3) Uani d . 1 . .
    O O15 0.2669(4) 0.5588(5) 0.5708(3) 0.113(3) Uani d . 1 . .
    O O16A 0.2666(7) 0.7439(8) 0.3817(5) 0.042(3) Uani d P 0.50 . .
    O O16B 0.2893(7) 0.7499(7) 0.3635(4) 0.034(3) Uani d P 0.50 . .
    O O17 0.1467(5) 0.6329(4) 0.5734(3) 0.112(3) Uani d . 1 . .
    O O18 0.1061(4) 0.9000(5) 0.4463(3) 0.100(3) Uani d . 1 . .
    O O19 0.1530(4) 0.8255(4) 0.3747(3) 0.089(2) Uani d U 1 . .
    O O20A 0.3000(4) 0.7634(5) 0.4586(3) 0.0257(19) Uani d P 0.50 . .
    O O20B 0.2524(5) 0.6636(5) 0.4715(3) 0.030(2) Uani d P 0.50 . .
    O O1W 0.4635(8) 0.4314(11) 0.4744(9) 0.278(10) Uani d . 1 . .
    O O2W 0.3838(4) 0.2836(6) 0.4615(3) 0.109(3) Uani d . 1 . .
    O O3W 0.1316(7) 0.3429(7) 0.4336(5) 0.159(5) Uani d . 1 . .
loop_
    _atom_site_aniso_label
    _atom_site_aniso_U_11
    _atom_site_aniso_U_22
    _atom_site_aniso_U_33
    _atom_site_aniso_U_12
    _atom_site_aniso_U_13
    _atom_site_aniso_U_23
    Si1 0.0238(12) 0.0280(13) 0.0247(13) 0.0012(10) 0.0038(10) -0.0011(10)
    Zn1 0.0419(5) 0.0506(6) 0.0561(6) 0.0072(4) 0.0128(4) 0.0112(5)
    Mo1 0.0470(4) 0.0519(4) 0.0337(4) 0.0140(3) 0.0089(3) -0.0095(3)
    Mo2 0.0329(3) 0.0450(4) 0.0421(4) -0.0093(3) 0.0058(3) -0.0105(3)
    Mo3 0.0725(5) 0.0434(4) 0.0306(3) -0.0072(4) 0.0108(3) 0.0056(3)
    Mo4 0.0293(3) 0.0542(4) 0.0425(4) 0.0003(3) -0.0017(3) 0.0035(3)
    Mo5 0.0524(4) 0.0308(4) 0.0637(5) 0.0091(3) 0.0250(4) 0.0063(3)
    Mo6 0.0275(3) 0.0455(4) 0.0520(4) -0.0075(3) 0.0095(3) -0.0032(3)
    C1 0.057(6) 0.067(6) 0.063(6) -0.005(5) 0.017(5) 0.016(5)
    C2 0.068(6) 0.060(6) 0.076(7) -0.002(5) 0.003(5) -0.004(5)
    C3 0.074(8) 0.079(8) 0.105(10) -0.009(6) -0.016(7) 0.012(8)
    C4 0.054(6) 0.092(9) 0.083(8) -0.020(6) -0.008(6) 0.015(7)
    C5 0.033(4) 0.063(6) 0.066(6) -0.005(4) -0.005(4) 0.020(5)
    C6 0.034(4) 0.092(8) 0.067(6) 0.011(5) 0.010(4) 0.035(6)
    C7 0.042(6) 0.140(12) 0.115(10) 0.002(7) 0.014(6) 0.076(10)
    C8 0.062(7) 0.120(10) 0.079(8) 0.032(7) 0.034(6) 0.040(8)
    C9 0.068(6) 0.066(6) 0.061(6) -0.009(5) 0.000(5) 0.008(5)
    C10 0.081(8) 0.088(9) 0.084(8) 0.004(7) -0.007(6) 0.022(7)
    C11 0.084(8) 0.083(9) 0.086(8) 0.019(6) -0.018(7) 0.027(7)
    C12 0.087(8) 0.059(6) 0.097(9) 0.017(6) -0.005(7) 0.016(6)
    C13 0.051(5) 0.052(5) 0.063(6) 0.008(4) 0.013(4) 0.006(4)
    C14 0.058(5) 0.059(6) 0.057(5) 0.013(4) 0.019(4) 0.001(5)
    C15 0.099(8) 0.061(6) 0.063(6) 0.021(6) 0.025(6) -0.002(5)
    C16 0.100(8) 0.072(7) 0.053(6) 0.008(6) 0.025(6) -0.013(5)
    C17 0.043(4) 0.050(5) 0.051(5) -0.004(4) 0.018(4) 0.010(4)
    C18 0.073(6) 0.059(5) 0.029(4) -0.015(5) 0.002(4) 0.013(4)
    C19 0.045(5) 0.058(5) 0.047(5) -0.007(4) -0.001(4) 0.009(4)
    C20 0.027(4) 0.077(6) 0.054(5) -0.001(4) 0.002(4) 0.012(4)
    C21 0.036(4) 0.037(4) 0.047(4) 0.003(3) 0.012(3) -0.001(3)
    C22 0.039(4) 0.046(5) 0.039(4) -0.004(3) 0.011(3) 0.010(3)
    C23 0.041(5) 0.109(8) 0.056(6) 0.009(5) 0.022(4) 0.011(5)
    C24 0.068(7) 0.114(9) 0.055(6) -0.007(6) 0.030(5) 0.000(6)
    N1 0.044(4) 0.053(4) 0.068(5) 0.001(3) 0.009(4) 0.015(4)
    N2 0.046(4) 0.079(6) 0.063(5) 0.015(4) 0.017(4) 0.023(4)
    N3 0.066(5) 0.083(6) 0.080(6) 0.023(5) 0.019(5) 0.021(5)
    N4 0.044(4) 0.062(5) 0.057(5) 0.007(3) 0.014(3) 0.006(4)
    N5 0.049(4) 0.053(4) 0.062(5) 0.007(3) 0.008(4) 0.002(4)
    N6 0.065(5) 0.077(6) 0.053(5) 0.019(4) 0.012(4) 0.005(4)
    N7 0.036(3) 0.045(4) 0.039(3) 0.007(3) 0.011(3) 0.009(3)
    N8 0.046(4) 0.055(4) 0.037(4) 0.004(3) 0.007(3) 0.005(3)
    N9 0.075(5) 0.071(5) 0.033(4) 0.002(4) 0.007(3) 0.016(3)
    O1 0.061(4) 0.072(4) 0.039(3) -0.012(3) 0.007(3) 0.013(3)
    O2 0.052(3) 0.085(4) 0.046(3) 0.001(3) 0.016(3) -0.028(3)
    O3 0.047(3) 0.152(6) 0.083(4) 0.019(4) 0.029(3) 0.065(4)
    O4 0.052(4) 0.102(5) 0.049(4) 0.031(4) -0.006(3) 0.004(3)
    O5A 0.024(4) 0.027(5) 0.031(5) -0.001(4) 0.009(4) -0.003(4)
    O5B 0.029(5) 0.030(5) 0.029(5) -0.004(4) 0.005(4) -0.001(4)
    O6 0.062(4) 0.030(3) 0.103(5) 0.013(3) 0.020(3) 0.011(3)
    O7 0.112(5) 0.052(4) 0.061(4) 0.038(4) 0.044(4) 0.015(3)
    O8 0.083(5) 0.054(4) 0.060(4) -0.025(3) 0.011(3) -0.021(3)
    O9 0.114(6) 0.053(4) 0.068(4) 0.029(4) 0.053(4) 0.010(3)
    O10 0.119(6) 0.051(4) 0.054(4) 0.032(4) 0.048(4) 0.012(3)
    O11 0.039(3) 0.144(7) 0.073(4) 0.009(4) 0.016(3) 0.060(5)
    O12 0.050(3) 0.063(4) 0.094(5) -0.004(3) 0.043(3) 0.003(3)
    O13 0.131(7) 0.035(4) 0.113(6) 0.021(4) -0.080(5) -0.017(4)
    O14 0.026(3) 0.175(8) 0.074(4) 0.008(4) 0.010(3) 0.070(5)
    O15 0.102(6) 0.123(6) 0.147(7) -0.079(5) 0.095(6) -0.093(6)
    O16A 0.038(8) 0.056(8) 0.030(7) -0.004(6) 0.008(5) 0.002(6)
    O16B 0.037(7) 0.038(6) 0.024(7) -0.002(5) 0.001(5) -0.001(5)
    O17 0.124(6) 0.040(4) 0.116(6) 0.026(4) -0.073(5) -0.025(4)
    O18 0.105(6) 0.116(6) 0.108(6) -0.068(5) 0.080(5) -0.069(5)
    O19 0.093(5) 0.088(5) 0.108(5) -0.042(4) 0.069(4) -0.046(4)
    O20A 0.023(4) 0.030(5) 0.024(4) -0.006(4) 0.006(4) -0.006(4)
    O20B 0.034(5) 0.031(5) 0.027(5) 0.000(4) 0.012(4) -0.003(4)
    O1W 0.178(14) 0.240(17) 0.47(3) 0.016(12) 0.190(18) -0.077(19)
    O2W 0.080(5) 0.143(8) 0.090(6) 0.026(5) -0.003(4) 0.006(5)
    O3W 0.186(11) 0.135(9) 0.200(12) -0.027(8) 0.128(10) -0.028(8)
_geom_special_details
;
 All esds (except the esd in the dihedral angle between two l.s. planes)
 are estimated using the full covariance matrix.  The cell esds are taken
 into account individually in the estimation of esds in distances, angles
 and torsion angles; correlations between esds in cell parameters are only
 used when they are defined by crystal symmetry.  An approximate (isotropic)
 treatment of cell esds is used for estimating esds involving l.s. planes.
;
loop_
    _geom_bond_atom_site_label_1
    _geom_bond_atom_site_label_2
    _geom_bond_site_symmetry_2
    _geom_bond_distance
    _geom_bond_publ_flag
    Si1 O5A . 1.581(8) y
    Si1 O5A 7_566 1.581(8) ?
    Si1 O20B 7_566 1.628(8) ?
    Si1 O20B . 1.628(8) y
    Si1 O5B . 1.650(9) y
    Si1 O5B 7_566 1.650(9) ?
    Si1 O20A 7_566 1.674(8) ?
    Si1 O20A . 1.674(8) y
    Zn1 N5 . 2.134(7) y
    Zn1 N2 . 2.138(8) y
    Zn1 N7 . 2.167(6) y
    Zn1 N1 . 2.176(8) y
    Zn1 N8 . 2.186(7) y
    Zn1 N4 . 2.196(7) y
    Mo1 O2 . 1.670(5) ?
    Mo1 O13 . 1.771(7) ?
    Mo1 O14 . 1.823(6) ?
    Mo1 O16A . 1.918(13) ?
    Mo1 O11 . 2.023(6) ?
    Mo1 O16B . 2.070(12) ?
    Mo1 O20A . 2.358(8) ?
    Mo1 O20B . 2.439(8) ?
    Mo2 O8 . 1.666(5) ?
    Mo2 O11 . 1.803(6) ?
    Mo2 O9 . 1.830(6) ?
    Mo2 O3 . 1.972(6) ?
    Mo2 O7 . 2.019(6) ?
    Mo2 O20B . 2.353(9) ?
    Mo2 O5A . 2.411(8) ?
    Mo3 O1 . 1.647(5) ?
    Mo3 O16A . 1.806(14) ?
    Mo3 O19 . 1.867(7) ?
    Mo3 O17 7_566 1.943(7) ?
    Mo3 O15 7_566 1.945(7) ?
    Mo3 O16B . 1.994(12) ?
    Mo3 O20A . 2.423(8) ?
    Mo3 O5B . 2.433(9) ?
    Mo4 O4 . 1.651(5) ?
    Mo4 O18 . 1.837(7) ?
    Mo4 O10 . 1.867(6) ?
    Mo4 O19 . 1.967(6) ?
    Mo4 O9 . 1.984(6) ?
    Mo4 O5B . 2.345(8) ?
    Mo4 O5A . 2.427(8) ?
    Mo5 O6 . 1.655(5) ?
    Mo5 O3 . 1.825(7) ?
    Mo5 O15 . 1.834(7) ?
    Mo5 O18 7_566 1.968(7) ?
    Mo5 O14 . 1.975(6) ?
    Mo5 O20B . 2.393(9) ?
    Mo5 O5B 7_566 2.394(9) ?
    Mo6 O12 . 1.675(5) ?
    Mo6 O7 . 1.792(6) ?
    Mo6 O17 . 1.839(6) ?
    Mo6 O10 . 1.947(6) ?
    Mo6 O13 7_566 2.022(6) ?
    Mo6 O20A 7_566 2.348(8) ?
    Mo6 O5A . 2.447(8) ?
    C1 N1 . 1.340(12) ?
    C1 C2 . 1.368(13) ?
    C1 H1 . 0.9300 ?
    C2 C3 . 1.337(16) ?
    C2 H2 . 0.9300 ?
    C3 C4 . 1.320(16) ?
    C3 H3 . 0.9300 ?
    C4 C5 . 1.364(14) ?
    C4 H4 . 0.9300 ?
    C5 N1 . 1.333(11) ?
    C5 C6 . 1.466(14) ?
    C6 N2 . 1.340(12) ?
    C6 C7 . 1.450(14) ?
    C7 C8 . 1.411(18) ?
    C7 H7 . 0.9300 ?
    C8 N3 . 1.329(14) ?
    C8 H8 . 0.9300 ?
    C9 N4 . 1.341(11) ?
    C9 C10 . 1.357(14) ?
    C9 H9 . 0.9300 ?
    C10 C11 . 1.363(16) ?
    C10 H10 . 0.9300 ?
    C11 C12 . 1.382(15) ?
    C11 H11 . 0.9300 ?
    C12 C13 . 1.368(13) ?
    C12 H12 . 0.9300 ?
    C13 N4 . 1.336(11) ?
    C13 C14 . 1.480(12) ?
    C14 N5 . 1.326(11) ?
    C14 C15 . 1.399(13) ?
    C15 C16 . 1.343(14) ?
    C15 H15 . 0.9300 ?
    C16 N6 . 1.342(12) ?
    C16 H16 . 0.9300 ?
    C17 N7 . 1.328(9) ?
    C17 C18 . 1.383(11) ?
    C17 H17 . 0.9300 ?
    C18 C19 . 1.337(12) ?
    C18 H18 . 0.9300 ?
    C19 C20 . 1.375(11) ?
    C19 H19 . 0.9300 ?
    C20 C21 . 1.382(10) ?
    C20 H20 . 0.9300 ?
    C21 N7 . 1.357(9) ?
    C21 C22 . 1.467(10) ?
    C22 N8 . 1.322(9) ?
    C22 C23 . 1.410(11) ?
    C23 C24 . 1.373(13) ?
    C23 H23 . 0.9300 ?
    C24 N9 . 1.331(12) ?
    C24 H24 . 0.9300 ?
    N2 N3 . 1.339(11) ?
    N3 H3A . 0.8600 ?
    N5 N6 . 1.350(10) ?
    N6 H6 . 0.8600 ?
    N8 N9 . 1.351(9) ?
    N9 H9A . 0.8600 ?
    O5A O20B . 1.794(12) ?
    O5A O5B . 1.816(12) ?
    O5B Mo5 7_566 2.394(9) ?
    O13 Mo6 7_566 2.022(6) ?
    O15 Mo3 7_566 1.945(7) ?
    O16A O16B . 0.747(11) ?
    O17 Mo3 7_566 1.943(7) ?
    O18 Mo5 7_566 1.968(7) ?
    O20A Mo6 7_566 2.348(8) ?
loop_
    _geom_angle_atom_site_label_1
    _geom_angle_atom_site_label_2
    _geom_angle_atom_site_label_3
    _geom_angle_site_symmetry_1
    _geom_angle_site_symmetry_3
    _geom_angle
    _geom_angle_publ_flag
    O5A Si1 O5A . 7_566 180.0000(10)
                                   ?
    O5A Si1 O20B . 7_566 112.0(4) ?
    O5A Si1 O20B 7_566 7_566 68.0(4) ?
    O5A Si1 O20B . . 68.0(4) ?
    O5A Si1 O20B 7_566 . 112.0(4) ?
    O20B Si1 O20B 7_566 . 180.000(2) ?
    O5A Si1 O5B . . 68.3(4) ?
    O5A Si1 O5B 7_566 . 111.7(4) ?
    O20B Si1 O5B 7_566 . 71.6(4) ?
    O20B Si1 O5B . . 108.4(4) ?
    O5A Si1 O5B . 7_566 111.7(4) ?
    O5A Si1 O5B 7_566 7_566 68.3(4) ?
    O20B Si1 O5B 7_566 7_566 108.4(4) ?
    O20B Si1 O5B . 7_566 71.6(4) ?
    O5B Si1 O5B . 7_566 180.0(5) ?
    O5A Si1 O20A . 7_566 69.8(4) ?
    O5A Si1 O20A 7_566 7_566 110.2(4) ?
    O20B Si1 O20A 7_566 7_566 71.9(4) ?
    O20B Si1 O20A . 7_566 108.1(4) ?
    O5B Si1 O20A . 7_566 106.3(4) ?
    O5B Si1 O20A 7_566 7_566 73.7(4) ?
    O5A Si1 O20A . . 110.2(4) ?
    O5A Si1 O20A 7_566 . 69.8(4) ?
    O20B Si1 O20A 7_566 . 108.1(4) ?
    O20B Si1 O20A . . 71.9(4) ?
    O5B Si1 O20A . . 73.7(4) ?
    O5B Si1 O20A 7_566 . 106.3(4) ?
    O20A Si1 O20A 7_566 . 180.000(2) ?
    N5 Zn1 N2 . . 95.8(3) ?
    N5 Zn1 N7 . . 90.8(3) ?
    N2 Zn1 N7 . . 94.1(2) ?
    N5 Zn1 N1 . . 169.1(3) ?
    N2 Zn1 N1 . . 76.2(3) ?
    N7 Zn1 N1 . . 97.0(2) ?
    N5 Zn1 N8 . . 95.5(3) ?
    N2 Zn1 N8 . . 165.1(3) ?
    N7 Zn1 N8 . . 76.1(2) ?
    N1 Zn1 N8 . . 93.7(3) ?
    N5 Zn1 N4 . . 75.6(3) ?
    N2 Zn1 N4 . . 98.3(3) ?
    N7 Zn1 N4 . . 162.4(3) ?
    N1 Zn1 N4 . . 98.1(3) ?
    N8 Zn1 N4 . . 93.8(2) ?
    O2 Mo1 O13 . . 103.6(4) ?
    O2 Mo1 O14 . . 101.5(4) ?
    O13 Mo1 O14 . . 95.7(3) ?
    O2 Mo1 O16A . . 107.3(4) ?
    O13 Mo1 O16A . . 93.9(4) ?
    O14 Mo1 O16A . . 146.5(4) ?
    O2 Mo1 O11 . . 96.6(3) ?
    O13 Mo1 O11 . . 158.8(4) ?
    O14 Mo1 O11 . . 86.5(3) ?
    O16A Mo1 O11 . . 73.7(4) ?
    O2 Mo1 O16B . . 89.3(4) ?
    O13 Mo1 O16B . . 87.5(4) ?
    O14 Mo1 O16B . . 167.7(4) ?
    O16A Mo1 O16B . . 21.2(3) ?
    O11 Mo1 O16B . . 86.3(4) ?
    O2 Mo1 O20A . . 157.2(3) ?
    O13 Mo1 O20A . . 64.1(4) ?
    O14 Mo1 O20A . . 98.9(3) ?
    O16A Mo1 O20A . . 57.4(4) ?
    O11 Mo1 O20A . . 94.8(3) ?
    O16B Mo1 O20A . . 71.8(4) ?
    O2 Mo1 O20B . . 153.6(3) ?
    O13 Mo1 O20B . . 100.2(4) ?
    O14 Mo1 O20B . . 64.7(3) ?
    O16A Mo1 O20B . . 82.1(4) ?
    O11 Mo1 O20B . . 61.7(3) ?
    O16B Mo1 O20B . . 103.1(4) ?
    O20A Mo1 O20B . . 47.6(3) ?
    O8 Mo2 O11 . . 103.3(4) ?
    O8 Mo2 O9 . . 100.7(3) ?
    O11 Mo2 O9 . . 96.4(3) ?
    O8 Mo2 O3 . . 99.0(4) ?
    O11 Mo2 O3 . . 89.2(3) ?
    O9 Mo2 O3 . . 157.6(4) ?
    O8 Mo2 O7 . . 97.3(3) ?
    O11 Mo2 O7 . . 158.0(3) ?
    O9 Mo2 O7 . . 86.9(2) ?
    O3 Mo2 O7 . . 80.2(3) ?
    O8 Mo2 O20B . . 158.3(3) ?
    O11 Mo2 O20B . . 66.1(3) ?
    O9 Mo2 O20B . . 99.3(3) ?
    O3 Mo2 O20B . . 63.3(3) ?
    O7 Mo2 O20B . . 91.9(3) ?
    O8 Mo2 O5A . . 155.9(3) ?
    O11 Mo2 O5A . . 97.9(3) ?
    O9 Mo2 O5A . . 65.3(3) ?
    O3 Mo2 O5A . . 92.5(3) ?
    O7 Mo2 O5A . . 63.7(3) ?
    O20B Mo2 O5A . . 44.2(3) ?
    O1 Mo3 O16A . . 112.4(5) ?
    O1 Mo3 O19 . . 101.7(3) ?
    O16A Mo3 O19 . . 85.2(5) ?
    O1 Mo3 O17 . 7_566 99.5(4) ?
    O16A Mo3 O17 . 7_566 91.7(4) ?
    O19 Mo3 O17 . 7_566 158.1(4) ?
    O1 Mo3 O15 . 7_566 100.0(4) ?
    O16A Mo3 O15 . 7_566 147.7(5) ?
    O19 Mo3 O15 . 7_566 87.8(3) ?
    O17 Mo3 O15 7_566 7_566 83.3(3) ?
    O1 Mo3 O16B . . 92.7(4) ?
    O16A Mo3 O16B . . 22.0(4) ?
    O19 Mo3 O16B . . 98.9(4) ?
    O17 Mo3 O16B 7_566 . 85.3(4) ?
    O15 Mo3 O16B 7_566 . 164.2(5) ?
    O1 Mo3 O20A . . 155.4(3) ?
    O16A Mo3 O20A . . 57.0(4) ?
    O19 Mo3 O20A . . 99.4(3) ?
    O17 Mo3 O20A 7_566 . 61.4(3) ?
    O15 Mo3 O20A 7_566 . 93.3(4) ?
    O16B Mo3 O20A . . 71.5(4) ?
    O1 Mo3 O5B . . 155.5(3) ?
    O16A Mo3 O5B . . 86.5(5) ?
    O19 Mo3 O5B . . 63.0(3) ?
    O17 Mo3 O5B 7_566 . 95.2(4) ?
    O15 Mo3 O5B 7_566 . 62.4(3) ?
    O16B Mo3 O5B . . 108.0(4) ?
    O20A Mo3 O5B . . 48.5(3) ?
    O4 Mo4 O18 . . 102.6(4) ?
    O4 Mo4 O10 . . 102.2(3) ?
    O18 Mo4 O10 . . 93.9(3) ?
    O4 Mo4 O19 . . 98.9(4) ?
    O18 Mo4 O19 . . 88.9(3) ?
    O10 Mo4 O19 . . 157.6(3) ?
    O4 Mo4 O9 . . 98.7(3) ?
    O18 Mo4 O9 . . 158.1(4) ?
    O10 Mo4 O9 . . 86.6(2) ?
    O19 Mo4 O9 . . 82.8(3) ?
    O4 Mo4 O5B . . 156.9(3) ?
    O18 Mo4 O5B . . 64.1(4) ?
    O10 Mo4 O5B . . 97.6(3) ?
    O19 Mo4 O5B . . 63.7(3) ?
    O9 Mo4 O5B . . 94.1(3) ?
    O4 Mo4 O5A . . 157.5(3) ?
    O18 Mo4 O5A . . 97.2(4) ?
    O10 Mo4 O5A . . 65.5(3) ?
    O19 Mo4 O5A . . 92.2(3) ?
    O9 Mo4 O5A . . 63.1(3) ?
    O5B Mo4 O5A . . 44.7(3) ?
    O6 Mo5 O3 . . 100.1(4) ?
    O6 Mo5 O15 . . 101.9(4) ?
    O3 Mo5 O15 . . 94.3(3) ?
    O6 Mo5 O18 . 7_566 100.4(4) ?
    O3 Mo5 O18 . 7_566 158.4(4) ?
    O15 Mo5 O18 . 7_566 87.9(3) ?
    O6 Mo5 O14 . . 99.5(3) ?
    O3 Mo5 O14 . . 88.4(3) ?
    O15 Mo5 O14 . . 157.6(4) ?
    O18 Mo5 O14 7_566 . 81.7(3) ?
    O6 Mo5 O20B . . 156.1(3) ?
    O3 Mo5 O20B . . 64.2(3) ?
    O15 Mo5 O20B . . 97.4(4) ?
    O18 Mo5 O20B 7_566 . 94.2(4) ?
    O14 Mo5 O20B . . 63.9(3) ?
    O6 Mo5 O5B . 7_566 156.3(3) ?
    O3 Mo5 O5B . 7_566 100.2(3) ?
    O15 Mo5 O5B . 7_566 64.5(3) ?
    O18 Mo5 O5B 7_566 7_566 61.5(3) ?
    O14 Mo5 O5B . 7_566 93.2(3) ?
    O20B Mo5 O5B . 7_566 47.2(3) ?
    O12 Mo6 O7 . . 102.9(3) ?
    O12 Mo6 O17 . . 102.1(4) ?
    O7 Mo6 O17 . . 95.2(3) ?
    O12 Mo6 O10 . . 98.4(3) ?
    O7 Mo6 O10 . . 89.9(2) ?
    O17 Mo6 O10 . . 157.1(4) ?
    O12 Mo6 O13 . 7_566 98.4(4) ?
    O7 Mo6 O13 . 7_566 157.9(4) ?
    O17 Mo6 O13 . 7_566 86.1(3) ?
    O10 Mo6 O13 . 7_566 81.0(3) ?
    O12 Mo6 O20A . 7_566 154.9(3) ?
    O7 Mo6 O20A . 7_566 99.4(3) ?
    O17 Mo6 O20A . 7_566 64.2(4) ?
    O10 Mo6 O20A . 7_566 93.0(3) ?
    O13 Mo6 O20A 7_566 7_566 61.3(3) ?
    O12 Mo6 O5A . . 157.9(3) ?
    O7 Mo6 O5A . . 65.6(3) ?
    O17 Mo6 O5A . . 97.8(4) ?
    O10 Mo6 O5A . . 64.1(3) ?
    O13 Mo6 O5A 7_566 . 92.3(4) ?
    O20A Mo6 O5A 7_566 . 45.7(3) ?
    N1 C1 C2 . . 122.0(9) ?
    N1 C1 H1 . . 119.0 ?
    C2 C1 H1 . . 119.0 ?
    C3 C2 C1 . . 119.0(11) ?
    C3 C2 H2 . . 120.5 ?
    C1 C2 H2 . . 120.5 ?
    C2 C3 C4 . . 121.0(12) ?
    C2 C3 H3 . . 119.5 ?
    C4 C3 H3 . . 119.5 ?
    C3 C4 C5 . . 118.2(12) ?
    C3 C4 H4 . . 120.9 ?
    C5 C4 H4 . . 120.9 ?
    N1 C5 C4 . . 123.6(11) ?
    N1 C5 C6 . . 115.0(8) ?
    C4 C5 C6 . . 121.4(10) ?
    N2 C6 C7 . . 108.9(11) ?
    N2 C6 C5 . . 118.0(8) ?
    C7 C6 C5 . . 133.1(12) ?
    C8 C7 C6 . . 103.9(11) ?
    C8 C7 H7 . . 128.0 ?
    C6 C7 H7 . . 128.0 ?
    N3 C8 C7 . . 107.0(10) ?
    N3 C8 H8 . . 126.5 ?
    C7 C8 H8 . . 126.5 ?
    N4 C9 C10 . . 123.2(10) ?
    N4 C9 H9 . . 118.4 ?
    C10 C9 H9 . . 118.4 ?
    C9 C10 C11 . . 119.5(11) ?
    C9 C10 H10 . . 120.2 ?
    C11 C10 H10 . . 120.3 ?
    C10 C11 C12 . . 118.4(10) ?
    C10 C11 H11 . . 120.8 ?
    C12 C11 H11 . . 120.8 ?
    C13 C12 C11 . . 118.9(11) ?
    C13 C12 H12 . . 120.5 ?
    C11 C12 H12 . . 120.5 ?
    N4 C13 C12 . . 122.9(9) ?
    N4 C13 C14 . . 114.1(8) ?
    C12 C13 C14 . . 123.0(9) ?
    N5 C14 C15 . . 110.0(8) ?
    N5 C14 C13 . . 118.3(8) ?
    C15 C14 C13 . . 131.6(9) ?
    C16 C15 C14 . . 106.2(9) ?
    C16 C15 H15 . . 126.9 ?
    C14 C15 H15 . . 126.9 ?
    C15 C16 N6 . . 107.0(9) ?
    C15 C16 H16 . . 126.5 ?
    N6 C16 H16 . . 126.5 ?
    N7 C17 C18 . . 122.9(7) ?
    N7 C17 H17 . . 118.5 ?
    C18 C17 H17 . . 118.5 ?
    C19 C18 C17 . . 119.8(8) ?
    C19 C18 H18 . . 120.1 ?
    C17 C18 H18 . . 120.1 ?
    C18 C19 C20 . . 118.7(8) ?
    C18 C19 H19 . . 120.7 ?
    C20 C19 H19 . . 120.7 ?
    C19 C20 C21 . . 119.9(8) ?
    C19 C20 H20 . . 120.0 ?
    C21 C20 H20 . . 120.1 ?
    N7 C21 C20 . . 121.2(7) ?
    N7 C21 C22 . . 115.1(6) ?
    C20 C21 C22 . . 123.6(7) ?
    N8 C22 C23 . . 110.8(7) ?
    N8 C22 C21 . . 118.9(7) ?
    C23 C22 C21 . . 130.3(7) ?
    C24 C23 C22 . . 104.5(8) ?
    C24 C23 H23 . . 127.8 ?
    C22 C23 H23 . . 127.8 ?
    N9 C24 C23 . . 107.4(8) ?
    N9 C24 H24 . . 126.3 ?
    C23 C24 H24 . . 126.3 ?
    C5 N1 C1 . . 116.2(8) ?
    C5 N1 Zn1 . . 115.4(7) ?
    C1 N1 Zn1 . . 127.9(6) ?
    N3 N2 C6 . . 107.0(8) ?
    N3 N2 Zn1 . . 138.0(7) ?
    C6 N2 Zn1 . . 115.0(7) ?
    C8 N3 N2 . . 113.1(10) ?
    C8 N3 H3A . . 123.5 ?
    N2 N3 H3A . . 123.5 ?
    C9 N4 C13 . . 117.0(8) ?
    C9 N4 Zn1 . . 127.0(7) ?
    C13 N4 Zn1 . . 115.9(6) ?
    C14 N5 N6 . . 105.1(7) ?
    C14 N5 Zn1 . . 116.0(6) ?
    N6 N5 Zn1 . . 138.9(6) ?
    C16 N6 N5 . . 111.7(8) ?
    C16 N6 H6 . . 124.1 ?
    N5 N6 H6 . . 124.2 ?
    C17 N7 C21 . . 117.4(6) ?
    C17 N7 Zn1 . . 127.0(5) ?
    C21 N7 Zn1 . . 115.6(5) ?
    C22 N8 N9 . . 105.3(6) ?
    C22 N8 Zn1 . . 114.1(5) ?
    N9 N8 Zn1 . . 140.3(5) ?
    C24 N9 N8 . . 112.1(7) ?
    C24 N9 H9A . . 124.0 ?
    N8 N9 H9A . . 124.0 ?
    Mo5 O3 Mo2 . . 136.1(5) ?
    Si1 O5A O20B . . 57.2(4) ?
    Si1 O5A O5B . . 57.6(4) ?
    O20B O5A O5B . . 94.8(5) ?
    Si1 O5A Mo2 . . 123.3(4) ?
    O20B O5A Mo2 . . 66.2(4) ?
    O5B O5A Mo2 . . 128.3(5) ?
    Si1 O5A Mo4 . . 122.7(4) ?
    O20B O5A Mo4 . . 135.5(5) ?
    O5B O5A Mo4 . . 65.3(4) ?
    Mo2 O5A Mo4 . . 94.4(3) ?
    Si1 O5A Mo6 . . 121.6(4) ?
    O20B O5A Mo6 . . 126.0(5) ?
    O5B O5A Mo6 . . 132.3(5) ?
    Mo2 O5A Mo6 . . 93.6(3) ?
    Mo4 O5A Mo6 . . 93.3(3) ?
    Si1 O5B O5A . . 54.0(4) ?
    Si1 O5B Mo4 . . 123.9(4) ?
    O5A O5B Mo4 . . 70.1(4) ?
    Si1 O5B Mo5 . 7_566 119.9(4) ?
    O5A O5B Mo5 . 7_566 136.7(5) ?
    Mo4 O5B Mo5 . 7_566 96.8(3) ?
    Si1 O5B Mo3 . . 119.1(4) ?
    O5A O5B Mo3 . . 127.3(5) ?
    Mo4 O5B Mo3 . . 96.4(3) ?
    Mo5 O5B Mo3 7_566 . 94.3(3) ?
    Mo6 O7 Mo2 . . 136.5(4) ?
    Mo2 O9 Mo4 . . 137.1(4) ?
    Mo4 O10 Mo6 . . 136.8(4) ?
    Mo2 O11 Mo1 . . 136.3(4) ?
    Mo1 O13 Mo6 . 7_566 137.0(5) ?
    Mo1 O14 Mo5 . . 137.3(4) ?
    Mo5 O15 Mo3 . 7_566 138.8(5) ?
    O16B O16A Mo3 . . 93.4(18) ?
    O16B O16A Mo1 . . 90.9(17) ?
    Mo3 O16A Mo1 . . 143.4(7) ?
    O16A O16B Mo3 . . 64.7(16) ?
    O16A O16B Mo1 . . 67.9(16) ?
    Mo3 O16B Mo1 . . 120.9(6) ?
    Mo6 O17 Mo3 . 7_566 138.7(5) ?
    Mo4 O18 Mo5 . 7_566 137.2(5) ?
    Mo3 O19 Mo4 . . 136.5(4) ?
    Si1 O20A Mo6 . 7_566 122.5(4) ?
    Si1 O20A Mo1 . . 121.2(4) ?
    Mo6 O20A Mo1 7_566 . 97.2(3) ?
    Si1 O20A Mo3 . . 118.6(4) ?
    Mo6 O20A Mo3 7_566 . 95.8(3) ?
    Mo1 O20A Mo3 . . 95.4(3) ?
    Si1 O20B O5A . . 54.8(4) ?
    Si1 O20B Mo2 . . 124.2(5) ?
    O5A O20B Mo2 . . 69.6(4) ?
    Si1 O20B Mo5 . . 121.0(4) ?
    O5A O20B Mo5 . . 129.6(5) ?
    Mo2 O20B Mo5 . . 95.9(3) ?
    Si1 O20B Mo1 . . 119.0(4) ?
    O5A O20B Mo1 . . 133.9(5) ?
    Mo2 O20B Mo1 . . 95.7(3) ?
    Mo5 O20B Mo1 . . 94.1(3) ?
loop_
    _geom_hbond_atom_site_label_D
    _geom_hbond_atom_site_label_H
    _geom_hbond_atom_site_label_A
    _geom_hbond_site_symmetry_A
    _geom_hbond_distance_DH
    _geom_hbond_distance_HA
    _geom_hbond_distance_DA
    _geom_hbond_angle_DHA
    N9 H9A O16A 4_545 0.86 2.20 2.972(14) 149.3
    N9 H9A O16B 4_545 0.86 1.88 2.728(13) 168.2
    N6 H6 O2W . 0.86 1.95 2.770(11) 160.3
    N3 H3A O3W . 0.86 2.02 2.870(15) 167.1
