# Supplementary material for: Bis{tris­[3-(2-pyrid­yl)-1H-pyrazole]zinc(II)} dodeca­molybdosilicate hexa­hydrate
Source: Acta Crystallogr Sect E Struct Rep Online. 2010 Jan 9;66(Pt 2):m127–8. doi: 10.1107/S160053681000019X (PMC2979865; doi:10.1107/S160053681000019X)
Supplement: Supplementary file 2 [file e-66-0m127-Isup2.hkl]

# 
# h,k,l, Fc-squared, Fo-squared, sigma(Fo-squared) and status flag 
# 
data_I
_shelx_title ' z in C2/c' 
_shelx_refln_list_code          4 
_shelx_F_calc_maximum     1509.63 
_exptl_crystal_F_000      5656.00 
_reflns_d_resolution_high  0.8409 
 
loop_ 
 _symmetry_equiv_pos_as_xyz 
 'x, y, z' 
 '-x, y, -z+1/2' 
 'x+1/2, y+1/2, z' 
 '-x+1/2, y+1/2, -z+1/2' 
 '-x, -y, -z' 
 'x, -y, z-1/2' 
 '-x+1/2, -y+1/2, -z' 
 'x+1/2, -y+1/2, z-1/2' 
 
_cell_length_a    18.8240 
_cell_length_b    16.3650 
_cell_length_c    27.7490 
_cell_angle_alpha  90.000 
_cell_angle_beta  104.744 
_cell_angle_gamma  90.000 
 
_shelx_F_squared_multiplier     1.000 
 
loop_ 
 _refln_index_h 
 _refln_index_k 
 _refln_index_l 
 _refln_F_squared_calc 
 _refln_F_squared_meas 
 _refln_F_squared_sigma 
 _refln_observed_status 
   2   0   0  1125632.38  1155607.75  40088.06 o 
   4   0   0   308730.03   311586.34   6480.25 o 
   6   0   0   146678.48   160978.66   3553.16 o 
  10   0   0    18252.91    18173.19    762.05 o 
  12   0   0   163476.77   167549.13   4006.61 o 
  14   0   0    50874.64    48156.09   2090.04 o 
  16   0   0     8985.94    10365.54   1397.25 o 
  18   0   0   103946.09   107614.72   3978.62 o 
  20   0   0     6066.37     3233.00   1135.91 o 
   1   1   0     4717.63     5008.78    186.47 o 
   3   1   0    47709.41    46546.52    979.68 o 
   5   1   0   167837.13   173024.83   2650.09 o 
   7   1   0    18452.77    16515.89    481.52 o 
   9   1   0    11775.48    11496.88    416.37 o 
  11   1   0    59930.78    60511.05   1235.11 o 
  13   1   0    65679.62    61708.34   3139.78 o 
  15   1   0      537.07      688.34    321.79 o 
  17   1   0     7708.01     6190.21    656.74 o 
  19   1   0       16.96      -35.76    358.57 o 
  21   1   0      885.29     1153.96    577.74 o 
   0   2   0   330968.34   398541.69   8176.72 o 
   4   2   0       77.32      886.32    122.68 o 
   8   2   0       32.18      269.97    118.07 o 
  10   2   0     8795.15     9635.39    511.24 o 
  12   2   0    54448.78    54004.82   1471.82 o 
  14   2   0     3567.05     3274.82    616.77 o 
  16   2   0        6.61     -248.57    248.57 o 
  18   2   0     9038.25     9344.00   1027.40 o 
  20   2   0     8492.26    11117.06   1213.82 o 
   1   3   0    26581.29    28373.04    541.68 o 
   3   3   0     2686.18     3582.08    177.19 o 
   5   3   0     4696.09     3986.19    366.07 o 
   7   3   0      316.53     1687.85    566.42 o 
   9   3   0     1320.12     1151.78    264.22 o 
  11   3   0     9862.03    10955.74    591.96 o 
  13   3   0     5331.35     4922.00    458.67 o 
  15   3   0     5229.93     7697.75    689.25 o 
  17   3   0     5007.25     5183.88    603.84 o 
  19   3   0     2603.81     2499.10    604.00 o 
  21   3   0     6871.02     5766.03    912.57 o 
   0   4   0   742134.13   705471.44  14448.35 o 
   2   4   0   114182.90   109827.38   1759.92 o 
   4   4   0    12840.09    14609.03    444.41 o 
   8   4   0    51020.60    52965.17   1196.14 o 
  10   4   0    95637.64    99609.85   2026.48 o 
  12   4   0    30430.59    30525.52   1128.50 o 
  14   4   0      521.00     1305.49    474.19 o 
  16   4   0      622.99     1064.11    363.90 o 
  18   4   0      810.55      644.83    424.28 o 
  20   4   0     2299.02     2355.72    637.29 o 
   1   5   0    80813.49    83112.62   1425.22 o 
   3   5   0   146753.70   144831.02   2308.91 o 
   5   5   0    16496.57    16199.26    445.32 o 
   7   5   0       82.10      414.12    134.47 o 
   9   5   0      432.16      525.31    223.71 o 
  11   5   0     1078.88     1584.38    310.81 o 
  13   5   0     8436.00     9514.42    628.50 o 
  15   5   0     9161.38     8002.74    626.46 o 
  17   5   0    21301.84    22461.50   1471.37 o 
  19   5   0     3486.26     2857.85    913.90 o 
   2   6   0    15747.85    12781.59    406.27 o 
   4   6   0    24531.59    24968.49    610.72 o 
   8   6   0    38469.59    38306.57    863.25 o 
  10   6   0    78372.23    75987.47   1889.70 o 
  12   6   0    28855.81    27752.58    931.76 o 
  14   6   0      477.02     1054.72    359.72 o 
  16   6   0     2973.98     2806.69    534.33 o 
  18   6   0     1629.49      859.31    496.88 o 
  20   6   0    10845.97    10716.25   1164.00 o 
   1   7   0    39743.78    43202.57   1323.72 o 
   3   7   0     5146.21     4402.80    294.60 o 
   5   7   0    31716.04    29600.89    727.85 o 
   7   7   0    32225.11    33857.15    808.07 o 
   9   7   0    34976.24    33378.91    984.21 o 
  11   7   0     3035.09     3408.16    393.06 o 
  13   7   0     1431.68      651.29    383.77 o 
  15   7   0     1625.54     1554.52    478.98 o 
  17   7   0    10277.37     9720.19   1008.32 o 
  19   7   0      665.74     1682.74    707.49 o 
   0   8   0   289505.28   287572.47   6340.00 o 
   2   8   0     6523.98     7011.31    390.84 o 
   4   8   0    16489.97    18249.26    590.36 o 
   6   8   0    34124.93    31996.29    905.88 o 
   8   8   0   134210.09   137902.19   2677.90 o 
  10   8   0    99345.46    99541.12   2126.72 o 
  12   8   0    16168.77    16188.36   1642.25 o 
  14   8   0    30180.72    29041.27   1888.19 o 
  16   8   0    10064.36    11078.45    909.53 o 
  18   8   0    11004.49    11362.27   1110.51 o 
   1   9   0    13063.54    14600.85    838.59 o 
   3   9   0   247541.20   257576.50   4112.59 o 
   5   9   0   225657.38   232972.81   3773.18 o 
   7   9   0    10546.71    10309.07    587.63 o 
   9   9   0    12556.37    13950.53   1009.87 o 
  11   9   0     2539.90     3026.77    542.77 o 
  13   9   0    10674.75    13204.07    955.27 o 
  17   9   0      149.47      738.15    420.82 o 
  19   9   0     6287.74     7357.50    936.24 o 
   0  10   0    26500.30    25654.01   1075.93 o 
   2  10   0   149554.44   151034.34   2635.01 o 
   4  10   0   109505.89   105008.27   1970.32 o 
   6  10   0    36567.10    34170.63   1015.94 o 
   8  10   0      165.47      800.82    361.66 o 
  10  10   0     1310.04      873.49    364.60 o 
  12  10   0       41.97      423.24    334.66 o 
  14  10   0    58852.68    54914.36   1838.31 o 
  16  10   0    30731.08    25938.57   1829.99 o 
  18  10   0     1375.70     1024.98    533.37 o 
   1  11   0    33773.88    31073.66    890.18 o 
   3  11   0    31711.55    35705.45   1185.40 o 
   5  11   0     1344.61      994.65    299.27 o 
   7  11   0      828.22      674.97    415.26 o 
   9  11   0    16348.41    17570.01   1031.35 o 
  11  11   0     7779.83     8935.73    893.66 o 
  13  11   0     1709.97     2277.48    552.25 o 
  17  11   0     1013.69      197.43    414.74 o 
   0  12   0     7001.80     9572.44    818.57 o 
   2  12   0      434.30      784.74    265.37 o 
   4  12   0       94.91      820.17    285.64 o 
   6  12   0        2.95      188.10    295.01 o 
   8  12   0    12075.19    14688.50    980.56 o 
  10  12   0    18940.48    19277.22   1587.26 o 
  12  12   0    13165.12    14408.53   1048.69 o 
  14  12   0       26.79      340.84    485.41 o 
  16  12   0     3430.70     5074.29    715.83 o 
   1  13   0      100.05       60.86    223.86 o 
   5  13   0     9647.08    10620.81    718.27 o 
   7  13   0    11285.23    12297.92    902.72 o 
   9  13   0    10604.75    10811.57   1467.48 o 
  11  13   0      474.70     1500.54    464.52 o 
  13  13   0     1205.17     1095.80    457.49 o 
  15  13   0     5715.22     6071.32    755.13 o 
   0  14   0    42804.61    38744.70   1548.60 o 
   2  14   0       38.65      677.64    319.74 o 
   4  14   0     5913.62     7408.78    629.43 o 
   6  14   0      447.07      135.28    328.34 o 
   8  14   0    11359.51    13480.39   1001.09 o 
  10  14   0    18705.48    16887.55   1364.58 o 
  12  14   0     6160.10     6754.29    809.36 o 
  14  14   0    21156.70    20272.79   1852.96 o 
   1  15   0     7606.47     6785.31    699.43 o 
   5  15   0    24267.17    26514.35   1279.83 o 
   7  15   0      561.30      983.22    566.81 o 
  11  15   0      194.32     1109.92    486.60 o 
  13  15   0    15093.35    17143.60   1245.19 o 
   0  16   0     3437.92     3053.19    758.33 o 
   2  16   0     9674.64     8798.75    817.19 o 
   4  16   0      504.62     1927.98    501.85 o 
   6  16   0    15174.69    15769.38   1297.41 o 
   8  16   0     3844.62     4797.35    645.46 o 
  10  16   0     7492.62     7939.85    987.86 o 
  12  16   0      975.80     1539.49    645.87 o 
   1  17   0     3479.97     4336.84    616.36 o 
   3  17   0      511.88      127.04    393.76 o 
   5  17   0    10148.65    12408.87   1465.30 o 
   7  17   0     6030.43     8266.20    980.70 o 
   9  17   0        4.01      774.20    570.13 o 
   0  18   0     2286.85     1506.14    926.15 o 
   2  18   0       48.36      740.96    748.48 o 
   4  18   0     2494.94     3085.64   1270.02 o 
   6  18   0     8978.81     6448.66   1650.56 o 
   8  18   0      152.35      706.39    579.68 o 
   1  19   0     1558.75     3466.66   1258.55 o 
   3  19   0      911.53      -93.99    967.41 o 
 -21   1   1     4712.07     6050.27   1220.19 o 
 -19   1   1    15302.09    14451.41   1052.14 o 
 -17   1   1     4988.57     6252.76    701.84 o 
 -15   1   1    31831.79    30139.62   1601.49 o 
 -13   1   1   166521.22   154842.42   4441.51 o 
 -11   1   1   166136.39   160541.55   2691.69 o 
  -9   1   1    36481.08    34256.29   1142.60 o 
  -7   1   1     7407.08     7842.32    382.19 o 
   5   1   1   180087.14   181262.30   3044.26 o 
   7   1   1    32350.16    29973.33    644.85 o 
   9   1   1    38414.63    39532.23    846.73 o 
  11   1   1   225028.53   214976.02   3472.06 o 
  13   1   1    26647.32    26453.56   1020.94 o 
  15   1   1    20114.85    22134.20   1149.50 o 
  17   1   1    37771.93    39568.71   1452.36 o 
  19   1   1     2752.75     1880.04    483.62 o 
  21   1   1     9812.57     9838.07    935.26 o 
 -20   2   1      285.83        7.81    508.68 o 
 -18   2   1     3224.71     2965.90    524.03 o 
 -16   2   1      215.55      291.30    305.02 o 
 -14   2   1    34061.50    35657.34   1220.57 o 
 -12   2   1   154541.73   153349.09   2927.49 o 
 -10   2   1    68860.11    71437.02   1365.57 o 
  -8   2   1    79057.10    80212.29   1425.80 o 
  -6   2   1   110983.29   107964.14   2197.72 o 
  -4   2   1      955.13     1207.74    119.72 o 
  -2   2   1     6649.43     7674.46    230.22 o 
   0   2   1    47377.41    51816.09    836.91 o 
   2   2   1    21364.77    20598.85    451.92 o 
   4   2   1   543649.94   569914.38   9031.44 o 
   6   2   1   366875.69   363931.34   6665.52 o 
   8   2   1    36114.54    37304.49    911.61 o 
  10   2   1     7260.49     7689.85    354.72 o 
  12   2   1     2670.01     3695.14    474.28 o 
  14   2   1       82.73       87.03    256.87 o 
  16   2   1    22848.14    22963.43   1133.58 o 
  18   2   1    14164.45    13986.19   1307.34 o 
  20   2   1     2641.26     3766.19    626.75 o 
 -21   3   1    12997.77    14705.87   1345.16 o 
 -19   3   1      606.66      535.62    833.55 o 
 -17   3   1    11608.24    12279.78    918.35 o 
 -15   3   1     1343.50     2350.56    460.59 o 
 -13   3   1      357.33     -151.75    322.13 o 
 -11   3   1     7111.67     9349.25    547.75 o 
  -9   3   1    75846.93    79819.80   1453.44 o 
  -7   3   1     2092.79     1360.10    147.90 o 
  -5   3   1   167167.19   161208.44   2509.53 o 
   5   3   1   191335.92   181081.00   3082.42 o 
   9   3   1    13775.55    13643.29    564.57 o 
  11   3   1    19542.92    17749.06    751.14 o 
  13   3   1    11712.74    13630.79    682.40 o 
  15   3   1     5189.90     5625.65    602.11 o 
  17   3   1      722.06      993.57    364.98 o 
  19   3   1     4540.43     4503.81    751.07 o 
  21   3   1     4579.35     3463.72    989.39 o 
 -20   4   1      303.23     1276.39    517.04 o 
 -18   4   1     5638.30     4833.80    744.93 o 
 -16   4   1    19121.13    18493.55   1058.14 o 
 -14   4   1    45044.14    45093.95   1267.37 o 
 -12   4   1    10775.64    12534.90    806.69 o 
 -10   4   1    66770.45    66782.25   1494.20 o 
  -8   4   1   233887.55   225005.14   3535.22 o 
  -6   4   1    95964.88    87995.73   1667.76 o 
  -4   4   1     3053.30     3483.71    194.43 o 
  -2   4   1    51992.00    53645.39    950.20 o 
   0   4   1      393.29     1174.89    129.60 o 
   2   4   1    79893.70    88603.69   1459.01 o 
   4   4   1     6732.04     6411.64    265.51 o 
   6   4   1    13840.31    13881.12    628.10 o 
   8   4   1    31607.10    28813.18    802.09 o 
  10   4   1    40965.48    40921.99   1076.80 o 
  12   4   1   105040.44    96682.94   3195.10 o 
  14   4   1    10341.08    12111.88    710.54 o 
  16   4   1     3804.46     3647.70    519.93 o 
  18   4   1      845.14     1756.08    532.88 o 
  20   4   1     1878.04     2153.48    598.75 o 
 -21   5   1     8777.80     8241.76   1105.97 o 
 -19   5   1     8296.30     8428.60    973.35 o 
 -17   5   1      734.59      342.73    637.33 o 
 -15   5   1       44.25      225.55    390.70 o 
 -13   5   1    71941.90    70046.62   2216.42 o 
 -11   5   1   151828.55   149562.33   2872.34 o 
  -9   5   1    52410.88    58440.50   1161.95 o 
  -7   5   1     7134.30     8505.31    351.14 o 
  -5   5   1     7728.30     6893.67    292.19 o 
  -3   5   1   100532.01    96181.27   1613.10 o 
  -1   5   1       97.14      242.99    132.43 o 
   1   5   1    18377.13    18677.74    502.18 o 
   3   5   1     4665.51     4465.82    348.76 o 
   5   5   1    16040.88    17549.43    543.44 o 
   7   5   1    46262.95    44680.95    923.31 o 
   9   5   1     2483.37     3681.08    409.71 o 
  11   5   1    63655.54    62490.40   1498.65 o 
  13   5   1    41658.06    39015.64   1168.28 o 
  15   5   1      646.21      384.35    288.36 o 
  17   5   1      530.22       34.39    387.98 o 
  19   5   1     2324.68     3100.96    672.95 o 
 -20   6   1    10635.15     8009.64   1015.31 o 
 -18   6   1     7725.06     9445.84   1281.45 o 
 -16   6   1     7854.75     8377.56    775.58 o 
 -14   6   1     7229.45     7192.36    722.33 o 
 -12   6   1       30.19      431.21    249.63 o 
 -10   6   1     1138.45     1774.23    333.93 o 
  -8   6   1    32333.71    29983.06    757.63 o 
  -6   6   1    27219.10    28684.38   1120.92 o 
  -4   6   1    32290.89    31128.54    700.38 o 
  -2   6   1    74885.27    70742.60   1285.84 o 
   0   6   1     2226.60     2514.63    213.16 o 
   2   6   1      407.38      750.51    159.08 o 
   4   6   1    13235.54    12936.16    420.20 o 
   8   6   1       65.02      217.35    129.86 o 
  10   6   1     1387.18     1392.40    352.77 o 
  12   6   1    14260.16    13463.81    719.52 o 
  14   6   1     9824.63     7713.71    756.41 o 
  16   6   1    21511.89    23717.49   1469.51 o 
  18   6   1       73.64     -127.63    402.19 o 
  20   6   1      531.80      330.26    552.99 o 
 -19   7   1     2939.62     3479.66    860.26 o 
 -17   7   1    21144.45    15971.20   2397.90 o 
 -15   7   1     1957.45     2413.61    548.01 o 
 -13   7   1    21329.01    21921.64   1127.04 o 
 -11   7   1     4475.48     5450.01    582.94 o 
  -9   7   1   214764.56   211698.00   3827.69 o 
  -7   7   1      182.91      588.83    222.64 o 
  -5   7   1     3393.67     3635.44    329.92 o 
  -3   7   1    83801.51    76228.73   1500.03 o 
  -1   7   1    28330.60    31229.77    739.17 o 
   1   7   1    16059.76    14875.45    475.98 o 
   3   7   1     4521.51     5269.54    314.41 o 
   5   7   1   163224.95   165465.58   2721.69 o 
   7   7   1     3577.50     3486.86    278.78 o 
   9   7   1   265782.16   262680.22   4641.52 o 
  11   7   1     2696.47     2875.49    527.04 o 
  13   7   1     9833.22    10551.53    947.88 o 
  15   7   1     3907.75     4027.98    551.51 o 
  17   7   1     8489.22     7947.25    913.07 o 
  19   7   1     2277.35     2629.10    635.02 o 
 -18   8   1     5023.01     5911.50   1101.57 o 
 -16   8   1     1093.77      681.25    367.53 o 
 -14   8   1      189.76       78.82    312.48 o 
 -12   8   1     1433.49     1888.62    667.30 o 
 -10   8   1    26548.30    24894.12   1325.86 o 
  -8   8   1   190719.36   184667.30   3083.70 o 
  -6   8   1     2048.85     3144.86    337.98 o 
  -4   8   1   159524.45   163796.05   2721.14 o 
  -2   8   1    14933.59    15763.33    525.29 o 
   2   8   1    67955.89    66489.45   1317.49 o 
   4   8   1   304632.47   317121.50   4919.12 o 
   6   8   1     3133.42     4510.23    335.73 o 
   8   8   1    16092.23    18826.71    750.27 o 
  10   8   1    15287.92    16111.69   1120.28 o 
  12   8   1      214.39      336.80    307.45 o 
  14   8   1    15801.40    16667.33   1696.46 o 
  16   8   1      274.08      907.66    381.89 o 
  18   8   1      190.70      243.00    547.90 o 
 -19   9   1     3547.97     3830.88    766.34 o 
 -17   9   1      474.74      317.94    424.53 o 
 -15   9   1    42333.06    40668.41   1531.47 o 
 -13   9   1     1673.24      798.31    378.83 o 
 -11   9   1     7237.25     7496.64    697.72 o 
  -9   9   1    26184.42    27403.85   1113.46 o 
  -7   9   1     1100.67     1616.07    249.32 o 
  -5   9   1    23860.90    24840.77   1053.07 o 
  -3   9   1   179080.22   169048.58   2843.62 o 
  -1   9   1     2286.86     2186.02    261.65 o 
   1   9   1   106655.80   102172.04   1878.09 o 
   3   9   1   384348.44   387157.94   5961.33 o 
   7   9   1    25811.90    24239.89    726.38 o 
   9   9   1      105.78       69.49    248.98 o 
  11   9   1    43416.07    46733.84   1533.67 o 
  13   9   1     9228.09    10433.24    847.03 o 
  15   9   1    69468.95    63781.30   2019.93 o 
  17   9   1      219.56      517.35    422.07 o 
  19   9   1      429.34      166.39    481.98 o 
 -18  10   1      520.27     -215.39    396.58 o 
 -16  10   1     8029.95    10022.27    932.45 o 
 -14  10   1     1335.73     2344.86    510.47 o 
 -12  10   1     1279.19     1025.83    375.91 o 
 -10  10   1     2581.16     3395.17    483.51 o 
  -8  10   1    58643.01    55888.10   1672.05 o 
  -6  10   1    23591.53    22828.21   1053.21 o 
  -4  10   1     8849.90    11967.51    594.97 o 
   0  10   1     6705.62     6662.52    445.33 o 
   2  10   1    45046.91    48956.93   1140.15 o 
   6  10   1     4005.81     4704.24    397.19 o 
   8  10   1     7052.98     8100.27    686.91 o 
  10  10   1     8909.35     7788.43    716.48 o 
  12  10   1     4295.48     4216.10    778.58 o 
  16  10   1    10364.16    11413.12    979.93 o 
  18  10   1       96.58       24.42    477.13 o 
 -17  11   1      157.87     -156.51    406.37 o 
 -15  11   1    18820.73    16236.91   1164.80 o 
 -13  11   1     8304.41     8630.38    843.30 o 
 -11  11   1    10934.65    10484.47    849.32 o 
  -9  11   1    15469.36    15332.97    973.40 o 
  -7  11   1     2625.23     1212.97    333.07 o 
  -5  11   1     2308.62     2723.55    387.88 o 
  -3  11   1    15439.54    16506.58    675.73 o 
  -1  11   1     4406.82     4272.96    468.86 o 
   1  11   1    23069.75    23455.97    765.17 o 
   3  11   1   160649.77   160519.48   2824.00 o 
   5  11   1     6358.51     6162.64    451.19 o 
   7  11   1      364.40      162.13    294.49 o 
   9  11   1     4149.42     3584.48    527.77 o 
  11  11   1       40.95       -6.36    314.60 o 
  13  11   1    25699.01    27960.31   1358.44 o 
  15  11   1    16120.61    16455.90   1155.19 o 
  17  11   1     1780.55     2564.19    581.97 o 
 -16  12   1     1200.35     1487.09    554.57 o 
 -14  12   1     5187.40     4941.87    866.92 o 
 -12  12   1     9596.71    11043.90   1398.33 o 
 -10  12   1    11510.29    12603.16    933.45 o 
  -8  12   1    12264.79    12008.25    879.05 o 
  -6  12   1      278.13      574.98    326.94 o 
  -4  12   1      185.89     1069.16    306.08 o 
  -2  12   1     2952.62     2543.55    349.92 o 
   0  12   1    18698.85    18368.60    746.15 o 
   2  12   1   156616.81   149614.92   2702.85 o 
   4  12   1    16600.64    16341.83    821.73 o 
   6  12   1      119.26      109.93    302.76 o 
   8  12   1     3876.67     4085.71    547.32 o 
  10  12   1     3117.72     3602.80    550.37 o 
  12  12   1     4163.27     4872.24    731.26 o 
  14  12   1        6.68     -105.88    373.48 o 
  16  12   1     1192.27     1760.40    534.65 o 
 -15  13   1     7693.03     8740.34    896.24 o 
 -13  13   1      367.89      323.51    389.44 o 
 -11  13   1    20335.82    19882.26   1220.39 o 
  -7  13   1     2287.80     3386.12    531.50 o 
  -5  13   1     3860.13     5153.06    520.05 o 
  -3  13   1    26994.72    29915.07   1047.29 o 
  -1  13   1     2209.62     2451.78    344.02 o 
   1  13   1     4327.95     4688.36    431.30 o 
   3  13   1    18022.73    19045.65    886.68 o 
   5  13   1     1818.73     1541.38    363.52 o 
   7  13   1    17005.86    18921.58   1738.56 o 
   9  13   1    11572.15    12411.89    983.06 o 
  11  13   1     3407.24     4961.02    690.63 o 
  13  13   1      731.95     1019.47    426.44 o 
  15  13   1    16881.11    19098.56   1304.28 o 
 -12  14   1     2790.37     4484.86    888.10 o 
 -10  14   1       53.69      676.18    412.73 o 
  -8  14   1    23515.85    23211.97   1477.08 o 
  -6  14   1     3841.34     4277.04    579.82 o 
  -4  14   1     9488.37    10079.25    775.47 o 
  -2  14   1    17060.47    16462.30   1095.31 o 
   0  14   1     5187.69     5581.01    556.50 o 
   2  14   1     4630.69     5504.22    585.95 o 
   4  14   1     2971.17     4199.78    497.97 o 
   6  14   1        1.89      -68.77    315.05 o 
   8  14   1      163.52      942.22    423.64 o 
  10  14   1        2.72      892.07    422.78 o 
  12  14   1     5491.71     4448.89    690.08 o 
  14  14   1       20.75     1028.33    505.56 o 
 -13  15   1     2997.72     3966.79    691.91 o 
  -9  15   1    25968.24    23813.52   1748.74 o 
  -7  15   1      863.15     1744.11    478.17 o 
  -5  15   1     3788.19     4479.40    593.22 o 
  -3  15   1     6989.64     8178.21    681.43 o 
  -1  15   1      107.04     -283.74    286.54 o 
   1  15   1      300.91      982.57    387.80 o 
   3  15   1    13674.33    15146.09    889.25 o 
   5  15   1     3266.70     4081.37    600.16 o 
   7  15   1     2791.49     2618.34    534.88 o 
   9  15   1     9246.68    10037.11   1018.03 o 
  11  15   1     1605.93     1819.18    696.52 o 
  13  15   1     2477.94     2180.16    712.81 o 
 -12  16   1      695.62      655.77    480.54 o 
 -10  16   1     4906.11     6180.56    758.36 o 
  -8  16   1      470.98      954.00    429.77 o 
  -6  16   1    13199.88    15824.02   1194.50 o 
  -4  16   1    23092.17    25729.40   1161.67 o 
  -2  16   1      250.97       99.98    318.11 o 
   0  16   1     5010.18     3765.92    553.25 o 
   2  16   1    12297.65    13031.84   1156.45 o 
   4  16   1     5530.46     7968.67    941.18 o 
   6  16   1      150.68      755.35    516.43 o 
   8  16   1     2912.05     2854.26    662.75 o 
  10  16   1     1693.82     1585.15    622.48 o 
  12  16   1     2574.58     3297.36    815.68 o 
  -9  17   1       18.22      302.81    532.05 o 
  -7  17   1     8619.62    10217.03    942.06 o 
  -5  17   1     5377.43     7837.24    949.69 o 
  -3  17   1     8001.25     7455.91    923.62 o 
  -1  17   1    10901.65    10367.09   1050.63 o 
   1  17   1    11817.45    11860.63   1114.81 o 
   3  17   1     1699.86     1138.23    648.98 o 
   5  17   1    17904.20    15070.53   3039.79 o 
   9  17   1       74.00      784.89    607.54 o 
  -8  18   1     7605.80     7811.89   1355.11 o 
  -6  18   1      767.67     1370.88    999.51 o 
  -4  18   1     2120.31     1950.87   1029.31 o 
  -2  18   1     1947.15     1480.52    578.94 o 
   0  18   1     1273.82     1561.65    569.08 o 
   2  18   1    16809.10    19727.48   1475.60 o 
   4  18   1     7024.61     9787.01   1327.63 o 
   6  18   1    24385.82    23766.00   2664.97 o 
   8  18   1    10609.76     9683.40   1342.45 o 
  -3  19   1     5861.31     6467.00   1742.26 o 
  -1  19   1    27869.40    28986.59   2257.77 o 
   1  19   1    13382.21    14094.37   2949.24 o 
   3  19   1     2523.56     3204.84   1366.30 o 
 -20   0   2        7.94     -513.98    513.98 o 
 -18   0   2      178.78       19.29    508.22 o 
 -16   0   2    43861.19    45714.71   2135.11 o 
 -14   0   2      144.80      244.18    356.37 o 
 -12   0   2   181897.39   184232.00   4351.19 o 
 -10   0   2     5337.33     6226.69    503.45 o 
  -8   0   2       12.36      428.04    171.49 o 
  -6   0   2       69.70      576.86    153.49 o 
   4   0   2    17753.85    21315.07    701.33 o 
   6   0   2    32066.90    35208.02    998.25 o 
   8   0   2   186200.91   186793.20   5023.54 o 
  10   0   2    10357.51    12842.07    658.16 o 
  12   0   2   105882.18   113424.05   3679.21 o 
  14   0   2     2415.91     3956.17   1002.95 o 
  16   0   2    36240.43    38170.91   1952.25 o 
  18   0   2    82548.02    83514.03   3380.24 o 
  20   0   2     4079.77     5147.38    989.59 o 
 -21   1   2      443.52      -46.13    456.62 o 
 -19   1   2     1098.36     2216.22    469.45 o 
 -17   1   2     2132.14     1626.04    411.46 o 
 -15   1   2     5827.76     6373.77    618.72 o 
 -13   1   2    62011.30    65594.66   1554.17 o 
 -11   1   2     1257.10     2086.68    250.62 o 
  -9   1   2     4659.82     4128.75    279.81 o 
  -7   1   2     6895.16     6731.40    300.74 o 
  -5   1   2    27519.46    31223.16    618.12 o 
  -3   1   2    29328.84    30887.20    554.23 o 
  -1   1   2    51060.37    52838.10   1042.07 o 
   1   1   2     1209.40     1721.95    132.69 o 
   3   1   2     1877.60     2305.20    181.99 o 
   5   1   2   750191.25   767554.69  13591.19 o 
   7   1   2   128071.51   125551.98   2042.84 o 
   9   1   2    21845.60    19004.86    634.61 o 
  11   1   2    15962.65    15136.73    645.61 o 
  13   1   2    28148.16    24650.72    987.29 o 
  15   1   2     1141.53      929.53    440.08 o 
  17   1   2    34145.11    34539.66   1352.61 o 
  19   1   2     4006.71     4358.94    644.04 o 
  21   1   2        0.80      358.10    446.88 o 
 -20   2   2     6124.07     6565.59    889.26 o 
 -18   2   2      911.49     1318.71    434.79 o 
 -16   2   2    15798.24    14378.32    930.71 o 
 -14   2   2     2647.73     3442.43    404.43 o 
 -12   2   2   124493.52   123750.69   2462.60 o 
 -10   2   2     3444.47     3540.05    278.21 o 
  -8   2   2    32731.77    30366.88    689.44 o 
  -6   2   2   145668.48   158353.27   2485.93 o 
  -4   2   2   153590.56   141127.27   2382.59 o 
   4   2   2      269.47     1386.69    184.96 o 
   6   2   2   157268.16   170365.08   3290.24 o 
   8   2   2       90.42     2537.65    965.09 o 
  10   2   2    21025.20    20838.70    692.95 o 
  12   2   2   102441.85   100275.49   2093.30 o 
  14   2   2     2622.99     3200.74    460.29 o 
  16   2   2     6492.53     6190.65    964.87 o 
  18   2   2      100.86      103.06    352.08 o 
  20   2   2    13083.56    14631.89   1089.86 o 
 -21   3   2     1013.53     1087.39    812.31 o 
 -19   3   2    18023.69    13092.37   1431.30 o 
 -17   3   2       34.50      196.57    315.00 o 
 -15   3   2    57127.22    54665.52   2381.06 o 
 -13   3   2       50.11     -206.18    206.18 o 
 -11   3   2     5307.78     6712.08    385.14 o 
  -7   3   2   297734.88   292514.94   4443.16 o 
  -5   3   2   446762.09   447129.38   7200.74 o 
  -3   3   2    13479.17    15130.78    462.78 o 
  -1   3   2    62463.95    65881.70   1088.81 o 
   1   3   2    53508.34    52290.95    903.56 o 
   3   3   2      942.30     1118.19    111.16 o 
   5   3   2   121517.37   115228.49   2068.86 o 
   7   3   2    23318.49    25632.16    710.43 o 
   9   3   2    18684.00    17145.32    614.87 o 
  11   3   2    15033.25    16649.98    706.87 o 
  13   3   2     1096.67      958.74    271.40 o 
  15   3   2      453.59      490.27    331.82 o 
  17   3   2    53648.10    51607.28   2222.23 o 
  19   3   2     8418.71     9097.95    866.70 o 
  21   3   2       37.47      177.44    519.27 o 
 -20   4   2     1787.62     2491.89    619.14 o 
 -18   4   2    14196.94    14993.53   1313.77 o 
 -16   4   2    12181.04    12219.29   1060.39 o 
 -14   4   2     2411.93     3225.10    405.15 o 
 -12   4   2    53646.64    50214.74   1292.03 o 
 -10   4   2    91171.57    86140.16   1591.59 o 
  -8   4   2     4797.73     7012.68    330.52 o 
  -6   4   2    65837.33    65449.85   1181.39 o 
  -2   4   2    37275.67    43955.46    805.06 o 
   2   4   2     2035.42     1050.56    127.10 o 
   4   4   2     6020.27     7507.80    372.06 o 
   6   4   2      894.49     1057.58    301.07 o 
  10   4   2      967.42     1237.20    253.42 o 
  12   4   2     1400.81     1996.10    322.47 o 
  14   4   2      340.89      471.86    308.83 o 
  16   4   2      207.36       55.67    296.61 o 
  18   4   2     1870.10     1527.44    497.61 o 
  20   4   2      141.82      449.89    548.26 o 
 -21   5   2     3646.52     3665.04    772.42 o 
 -19   5   2    12017.47    12235.73   1780.73 o 
 -17   5   2     4350.75     4566.55    832.65 o 
 -15   5   2    61042.95    59390.46   1812.91 o 
 -13   5   2    13240.86    12180.28    691.98 o 
 -11   5   2       30.70     -148.39    213.23 o 
  -9   5   2     5567.94     6007.42    351.57 o 
  -7   5   2    11480.82    10618.21    459.96 o 
  -5   5   2     3862.37     3969.83    317.92 o 
  -3   5   2   122586.20   114600.83   2046.56 o 
  -1   5   2    15643.75    14565.35    585.57 o 
   1   5   2    69176.08    70118.22   1318.26 o 
   3   5   2      726.20      948.30    135.80 o 
   5   5   2    27785.19    28825.24    904.07 o 
   7   5   2    67525.27    65934.74   1417.35 o 
   9   5   2    17558.46    16486.92    654.60 o 
  11   5   2    36271.91    33391.93   1009.76 o 
  13   5   2     2288.24     1342.20    300.42 o 
  15   5   2    48476.33    43771.93   1610.09 o 
  17   5   2      324.03      -63.21    369.22 o 
  19   5   2     3402.79     2782.76    632.01 o 
 -20   6   2    14691.02    15971.39   2065.68 o 
 -18   6   2      294.21      133.27    417.52 o 
 -16   6   2    14570.95    13411.76   1043.95 o 
 -14   6   2    12196.48    12948.24    889.78 o 
 -12   6   2    27374.56    24825.68   1261.51 o 
 -10   6   2      671.37      648.11    271.95 o 
  -8   6   2    56858.01    53162.91   1238.04 o 
  -6   6   2    93144.66    90177.69   1602.18 o 
  -4   6   2    55138.14    50888.62    995.22 o 
  -2   6   2    72405.61    74300.78   1336.58 o 
   2   6   2    45428.88    54188.63   1046.27 o 
   4   6   2    11408.99    10125.54    435.68 o 
   6   6   2    34598.72    34307.66    967.99 o 
   8   6   2    91916.59    93766.76   2170.72 o 
  10   6   2    31446.56    31308.51   1236.72 o 
  12   6   2    82163.93    78628.93   1815.38 o 
  14   6   2    14567.70    16761.48    858.00 o 
  16   6   2     6022.57     6595.53   1069.29 o 
  18   6   2      336.76      152.20    407.31 o 
  20   6   2     8930.12     8652.43   1044.60 o 
 -19   7   2     6281.63     4769.99    972.28 o 
 -17   7   2       54.06      147.68    463.38 o 
 -15   7   2       29.96     -338.59    338.59 o 
 -13   7   2    11744.92    11172.27    836.49 o 
 -11   7   2      278.18      228.95    283.68 o 
  -9   7   2   232925.48   237358.09   4254.36 o 
  -7   7   2    97636.44    98834.88   1780.88 o 
  -5   7   2     5643.29     5744.44    382.41 o 
  -3   7   2    43079.67    42158.00    899.00 o 
  -1   7   2    15626.47    16007.86    495.39 o 
   3   7   2   112024.31   112122.02   1937.81 o 
   5   7   2     8186.55     7687.23    404.11 o 
   7   7   2    10334.92    11161.73    525.08 o 
   9   7   2    56178.96    62498.72   1510.99 o 
  11   7   2     4837.75     6384.43    717.59 o 
  13   7   2      408.30      803.51    312.29 o 
  15   7   2     4338.79     5622.03    777.86 o 
  17   7   2       40.31      678.39    496.53 o 
  19   7   2      467.71      125.26    483.55 o 
 -20   8   2     2833.36     1985.81   1055.94 o 
 -18   8   2     5479.67     5116.00    904.88 o 
 -16   8   2     6553.42     8820.07    920.86 o 
 -14   8   2     1728.99     2003.40    442.79 o 
 -12   8   2    16533.27    15338.33   1163.73 o 
 -10   8   2    23127.13    23977.17   1052.09 o 
  -8   8   2      123.25      574.61    200.41 o 
  -6   8   2    82973.65    78633.07   1502.51 o 
  -4   8   2     3287.94     3385.34    275.15 o 
  -2   8   2     6070.47     8391.93    411.28 o 
   0   8   2    26146.57    23770.87    663.89 o 
   2   8   2   163105.31   167149.17   2774.44 o 
   4   8   2    72892.21    75124.14   2129.20 o 
   6   8   2       26.36      -40.98    174.46 o 
   8   8   2   109895.30   107908.70   2223.23 o 
  10   8   2      883.76     1631.63    322.15 o 
  12   8   2    48740.92    51681.00   1951.58 o 
  14   8   2     4187.63     4323.81    552.23 o 
  16   8   2     1730.35     1383.57    506.82 o 
  18   8   2     9530.14     8156.67   1211.68 o 
 -19   9   2    14171.08    14028.22   1301.40 o 
 -17   9   2       14.96      298.87    378.91 o 
 -15   9   2     6161.38     5337.14    664.52 o 
 -13   9   2      878.79     1740.28    411.45 o 
 -11   9   2      234.70      263.65    303.05 o 
  -9   9   2    35625.93    34432.93   1238.08 o 
  -7   9   2    44051.36    43277.77   1175.38 o 
  -5   9   2    63301.46    66383.55   1486.88 o 
  -3   9   2    42281.41    43330.20   1003.42 o 
  -1   9   2    67578.38    67444.02   1720.16 o 
   1   9   2    12409.17    12372.15    588.81 o 
   3   9   2    57577.34    59752.83   1270.51 o 
   5   9   2    74968.21    73339.47   1481.23 o 
   7   9   2      374.17      670.35    267.28 o 
  11   9   2      684.05      248.04    283.65 o 
  13   9   2    20417.16    18392.58   1082.96 o 
  15   9   2     2883.53     3334.30    552.12 o 
  17   9   2     5649.45     5065.25    772.85 o 
 -18  10   2       83.06      584.29    448.86 o 
 -16  10   2    19315.20    18788.12   1229.15 o 
 -14  10   2        0.35     -297.35    297.35 o 
 -12  10   2    15608.44    16357.96   1252.35 o 
 -10  10   2      670.92     1078.32    449.67 o 
  -8  10   2     9315.87     9229.55    741.82 o 
  -6  10   2    10511.45    11250.48    770.64 o 
  -4  10   2    32612.55    32385.73   1298.48 o 
  -2  10   2     1781.69     2123.44    315.01 o 
   0  10   2    13980.64    15026.07    612.94 o 
   2  10   2   329243.38   328669.72   5178.67 o 
   4  10   2   141792.33   141771.52   2518.33 o 
   6  10   2    25544.74    22487.49    740.78 o 
   8  10   2     8990.71     9384.69    731.93 o 
  10  10   2    37311.50    36642.15   1336.04 o 
  12  10   2       37.05     -181.42    278.98 o 
  14  10   2    75468.19    75105.02   2245.88 o 
  16  10   2     5632.17     4558.67    646.08 o 
  18  10   2     2526.38     2373.33    617.35 o 
 -17  11   2     7825.58     7221.02    826.28 o 
 -15  11   2    10403.37    12070.46    996.02 o 
 -13  11   2      779.13      569.12    400.27 o 
 -11  11   2    36788.09    34327.85   1347.24 o 
  -9  11   2    82887.40    79496.40   2190.04 o 
  -7  11   2    12418.42    11911.01    701.64 o 
  -5  11   2    27111.24    27698.16   1082.37 o 
  -3  11   2    23075.30    23381.29    811.72 o 
  -1  11   2    16705.86    16516.95    890.89 o 
   1  11   2    81580.68    81009.07   1663.80 o 
   3  11   2   108359.63   116945.68   2196.67 o 
   5  11   2     2772.88     3769.79    380.97 o 
   7  11   2    39218.17    36494.05   1301.01 o 
   9  11   2    41415.89    39704.16   1410.00 o 
  11  11   2        5.55     -233.97    308.39 o 
  13  11   2      414.85      889.61    630.01 o 
  15  11   2     4158.30     4975.06    671.06 o 
  17  11   2    10871.56    12678.76   1144.54 o 
 -16  12   2     3867.39     6035.72    785.79 o 
 -14  12   2     3438.03     3109.35    558.48 o 
 -12  12   2    20386.54    20511.96   1233.84 o 
 -10  12   2    54807.80    50032.61   2793.51 o 
  -8  12   2       39.61     1163.26    417.91 o 
  -6  12   2       15.66     -225.70    225.70 o 
  -2  12   2    26528.10    25843.22    846.66 o 
   0  12   2     5783.16     5978.41    475.58 o 
   2  12   2     3404.03     4201.82    410.74 o 
   4  12   2      454.43      293.30    218.47 o 
   6  12   2    17061.80    18159.13   1642.19 o 
   8  12   2    43272.16    42180.38   1480.40 o 
  10  12   2     5353.77     4680.92    608.91 o 
  12  12   2    10802.59    12917.26   1083.78 o 
  14  12   2     6101.26     6104.40    749.03 o 
  16  12   2      207.84     1144.29    495.25 o 
 -15  13   2      145.89     1021.73    488.91 o 
 -13  13   2     5876.77     4621.54    690.53 o 
 -11  13   2      132.18     1125.90    442.31 o 
  -9  13   2    58369.53    57886.88   1861.33 o 
  -7  13   2    36853.19    38549.97   1409.28 o 
  -5  13   2    34232.75    33280.68   1272.32 o 
  -3  13   2    16658.29    15800.67    839.17 o 
  -1  13   2     5834.52     6785.17    573.52 o 
   1  13   2     4283.55     5361.28    460.71 o 
   3  13   2     4400.28     5096.16    519.29 o 
   5  13   2      182.50       37.48    323.98 o 
   7  13   2     8735.31     9485.20    822.13 o 
   9  13   2    26277.70    25552.91   1287.15 o 
  11  13   2     2787.46     3280.90    575.65 o 
  13  13   2     1607.93     1565.43    743.83 o 
  15  13   2     5304.75     7024.35    849.72 o 
 -14  14   2     4718.01     5926.89    761.37 o 
 -12  14   2      487.12     1665.59    502.09 o 
 -10  14   2      279.18      727.89    400.57 o 
  -8  14   2     8059.13     8159.99    781.25 o 
  -6  14   2     3854.77     3449.22    547.98 o 
  -4  14   2     5606.39     5323.99    544.44 o 
  -2  14   2    10385.06     9454.55    827.39 o 
   0  14   2    15936.84    16770.37    892.38 o 
   2  14   2    14998.95    15196.48    863.27 o 
   4  14   2    24577.08    24635.23   1030.70 o 
   6  14   2     2152.41     1425.88    425.04 o 
   8  14   2        3.08      351.59    374.34 o 
  10  14   2      166.90     1066.68    438.07 o 
  12  14   2     1701.56     1612.71    500.69 o 
  14  14   2     1212.35     1110.15    652.19 o 
 -13  15   2     1739.14     1425.64    526.68 o 
  -7  15   2       13.62     -313.39    313.39 o 
  -5  15   2      627.64      639.28    363.87 o 
  -3  15   2     7430.31     5665.01    553.00 o 
  -1  15   2     1536.65     1460.43    367.82 o 
   1  15   2    23675.00    21941.03   1192.16 o 
   3  15   2     7838.01     9152.52    701.72 o 
   5  15   2    12859.57    16680.59   1094.56 o 
   7  15   2      603.52      491.31    418.89 o 
   9  15   2     1499.37     1657.73    723.04 o 
  11  15   2     6862.30     6623.99    935.52 o 
  13  15   2     4585.84     5264.69   1624.00 o 
 -12  16   2       49.06      881.90    497.75 o 
 -10  16   2      753.48     1470.07    728.94 o 
  -8  16   2     3568.22     3837.45    621.96 o 
  -6  16   2    35049.72    35358.63   1450.59 o 
  -4  16   2      157.13      914.21    401.94 o 
  -2  16   2     7032.68     6499.00    927.45 o 
   0  16   2     2296.61     3327.51    870.75 o 
   2  16   2     9880.93     8784.75    952.07 o 
   4  16   2     1432.21     2285.96    716.52 o 
   6  16   2     1554.51     2646.32    673.06 o 
   8  16   2     1712.03     2173.58    629.56 o 
  10  16   2     1537.50     1029.08    620.36 o 
  -9  17   2     1038.43      964.91   1013.72 o 
  -7  17   2      449.50      485.36    539.17 o 
  -5  17   2    20792.17    21923.23   1559.41 o 
  -3  17   2       32.46     -288.82    420.01 o 
  -1  17   2     7156.97     6057.99    841.50 o 
   1  17   2     1573.91     2514.74    614.29 o 
   3  17   2     2341.27     3110.64    874.57 o 
   5  17   2     6366.96     9344.48   1305.66 o 
   7  17   2    39695.54    42968.34   2352.25 o 
   9  17   2     4391.66     5360.42    943.46 o 
  -8  18   2     2305.18     2057.66   2232.85 o 
  -6  18   2      668.13      429.74    730.12 o 
  -4  18   2      377.60     -173.05    709.51 o 
  -2  18   2      778.44      586.29    505.60 o 
   0  18   2       86.50       89.95    467.80 o 
   2  18   2     1972.77     2675.44   1483.21 o 
   4  18   2     5065.00     5674.92   1036.70 o 
   6  18   2     1382.92     2895.01    802.60 o 
  -3  19   2      793.72      132.96    868.84 o 
  -1  19   2     8862.02     8804.42   1282.74 o 
   1  19   2       14.57      161.62    496.15 o 
   3  19   2     4895.76     5371.18   1080.36 o 
 -21   1   3      298.99       -5.08    445.55 o 
 -19   1   3     7920.65     6948.87    742.24 o 
 -17   1   3    14561.66    13770.39   1354.65 o 
 -15   1   3    76225.02    74002.47   2002.42 o 
 -13   1   3     2092.37     2337.83    362.85 o 
 -11   1   3      997.41     1500.14    232.94 o 
  -9   1   3    66861.42    66695.72   1267.43 o 
  -7   1   3     9460.13     7863.82    323.42 o 
   5   1   3    59118.37    58704.11   1030.95 o 
   7   1   3    27770.86    32045.67    791.95 o 
   9   1   3   192337.45   198023.58   3494.33 o 
  11   1   3    20428.02    21004.51    740.11 o 
  13   1   3    34623.95    33403.34   1171.05 o 
  15   1   3       65.26      201.58    285.56 o 
  17   1   3    62954.09    66523.45   2014.40 o 
  19   1   3     5416.09     4014.03    610.58 o 
  21   1   3     1624.66      937.77    488.77 o 
 -20   2   3     1059.28     1940.15    565.55 o 
 -18   2   3    24906.28    25780.04   2479.00 o 
 -16   2   3      442.20      894.93    459.02 o 
 -14   2   3    31297.99    31373.72   1000.77 o 
 -12   2   3    14513.93    16171.38    610.02 o 
 -10   2   3   174999.31   176454.36   2890.43 o 
  -8   2   3     4180.67     5105.06    432.30 o 
  -6   2   3   186549.84   180421.30   2802.24 o 
  -4   2   3   102503.52   106995.91   1854.95 o 
  -2   2   3    26465.26    28262.01    585.01 o 
   0   2   3     1327.43     1093.72    152.20 o 
   4   2   3   604925.88   599995.00   9525.62 o 
   6   2   3   598005.13   599553.13   9588.85 o 
   8   2   3    31637.40    34722.61   1013.83 o 
  10   2   3     1417.31     1891.20    275.28 o 
  12   2   3      763.89      600.54    256.66 o 
  14   2   3    29784.69    28062.17   1097.51 o 
  16   2   3    19215.51    20268.58   1127.10 o 
  18   2   3     5211.42     6812.86    731.68 o 
  20   2   3     4639.36     6330.22    757.06 o 
 -21   3   3     3906.21     5176.79    851.76 o 
 -19   3   3     1014.50     2300.10    602.83 o 
 -17   3   3     7300.82     7062.97    810.82 o 
 -15   3   3     3242.56     4865.72    496.66 o 
 -13   3   3      868.32     1624.15    324.39 o 
 -11   3   3      185.36      342.48    180.99 o 
  -9   3   3     9559.94     7564.58    445.04 o 
  -7   3   3    21537.54    16892.94    470.69 o 
  -5   3   3     3823.38     3245.80    189.73 o 
   3   3   3   124447.78   134822.86   2319.36 o 
   5   3   3   115644.98   107337.16   1961.11 o 
   9   3   3    37341.42    41007.14   1177.07 o 
  11   3   3    95172.27    94917.53   1995.37 o 
  13   3   3    12698.56    13395.93    701.97 o 
  15   3   3      529.50      271.12    322.98 o 
  17   3   3     2542.52     3695.50    554.82 o 
  19   3   3     8173.07     7766.46    838.98 o 
 -20   4   3    16966.58    14751.07   1290.16 o 
 -18   4   3    56016.09    54118.71   2126.41 o 
 -16   4   3    32846.25    33302.37   1509.19 o 
 -14   4   3    36483.55    35960.27   1336.41 o 
 -12   4   3     6969.48     7474.95    535.05 o 
 -10   4   3    61602.86    63465.54   1266.39 o 
  -8   4   3     9563.39     8522.88    369.86 o 
  -6   4   3    83150.84    77532.98   1362.68 o 
  -4   4   3    61004.09    65756.48   1887.16 o 
  -2   4   3    31834.08    35111.40   1004.53 o 
   0   4   3   648900.50   674396.50   9785.67 o 
   2   4   3   100424.51   110706.18   1790.78 o 
   4   4   3      954.11     1268.06    230.21 o 
   6   4   3   137029.28   132005.63   2409.95 o 
   8   4   3     1510.02     1932.29    264.79 o 
  10   4   3    37531.02    35797.87   1133.97 o 
  12   4   3    35939.68    34205.00   1029.93 o 
  14   4   3   129162.33   122514.14   2899.24 o 
  16   4   3     2258.40     1950.07    444.81 o 
  18   4   3    19564.72    17429.89   1129.75 o 
  20   4   3     3023.62     3439.05    756.17 o 
 -21   5   3     3533.77     4125.96    807.77 o 
 -19   5   3     4702.94     5908.53    851.02 o 
 -17   5   3    10357.15    10038.98   1117.50 o 
 -15   5   3    58476.01    56086.23   1797.47 o 
 -13   5   3     7177.24     6963.90    543.18 o 
 -11   5   3    12619.28    13363.74    644.15 o 
  -9   5   3     1563.89     3405.93    288.78 o 
  -7   5   3    16182.73    19024.00    533.11 o 
  -5   5   3    10209.65     8288.99    707.49 o 
  -3   5   3   419672.75   407004.63   6033.05 o 
  -1   5   3   264095.31   257466.70   3912.91 o 
   1   5   3    36965.14    42522.82    839.51 o 
   3   5   3      442.42      601.61    125.57 o 
   5   5   3      668.24     1161.25    170.16 o 
   7   5   3     2011.37     2562.49    284.86 o 
   9   5   3    65054.70    60429.77   1401.66 o 
  11   5   3    16461.17    16270.78    726.15 o 
  13   5   3      426.46      212.23    226.49 o 
  15   5   3     3483.46     2670.37    466.25 o 
  17   5   3     1757.11     1614.31    499.56 o 
  19   5   3      482.96      415.41    545.85 o 
 -20   6   3      680.06     1380.72    591.05 o 
 -18   6   3    25389.29    29264.84   1742.40 o 
 -16   6   3      430.07      208.85    325.98 o 
 -14   6   3     2116.49     4008.72    615.41 o 
 -12   6   3    30501.45    30382.41   1320.48 o 
 -10   6   3    38264.98    36273.07   1006.09 o 
  -8   6   3   124964.41   125703.73   2158.46 o 
  -6   6   3    65806.67    66803.20   1252.49 o 
  -4   6   3   225383.94   218484.58   3403.16 o 
  -2   6   3    15183.16    14767.78    438.88 o 
   0   6   3   210555.97   215009.19   3359.68 o 
   2   6   3    59629.77    68335.07   1259.86 o 
   4   6   3    24537.27    27041.56    658.71 o 
   6   6   3      985.50      437.60    139.04 o 
   8   6   3    88638.59    92331.23   2158.48 o 
  10   6   3     8420.07    10164.35    606.62 o 
  12   6   3     5524.50     4756.63    806.27 o 
  14   6   3    81594.73    79282.52   1913.59 o 
  16   6   3    12888.94    13213.97   1204.88 o 
  18   6   3      266.66     -257.23    409.19 o 
 -19   7   3     6342.97     6855.64   1129.84 o 
 -17   7   3     6356.36     5623.63    842.32 o 
 -15   7   3    28061.61    29912.10   1813.26 o 
 -13   7   3    44095.75    43449.22   1464.76 o 
 -11   7   3    65496.55    59592.93   1723.08 o 
  -9   7   3    45831.00    46110.01   1037.52 o 
  -7   7   3    54112.55    55687.31   1210.27 o 
  -5   7   3    43715.07    44740.81    939.21 o 
  -3   7   3     1221.98      805.94    154.09 o 
  -1   7   3    68022.91    68521.36   1297.88 o 
   1   7   3   202640.59   206711.03   3289.96 o 
   3   7   3    72533.59    77044.11   1438.13 o 
   5   7   3     2974.82     3394.53    277.01 o 
   7   7   3    91000.63    81967.39   1747.74 o 
   9   7   3   213344.44   208262.42   3806.67 o 
  11   7   3     1110.58     1152.90    310.03 o 
  13   7   3       76.64       58.42    259.74 o 
  15   7   3     2541.30     2734.83    508.13 o 
  17   7   3     3788.56     3655.39    675.67 o 
  19   7   3     1005.39     1441.66    572.59 o 
 -20   8   3    19701.35    21290.75   1649.11 o 
 -18   8   3     7171.51     7853.11   1261.88 o 
 -16   8   3        5.05     -304.33    304.33 o 
 -14   8   3       69.12      242.22    305.69 o 
 -12   8   3       80.12        4.89    258.02 o 
 -10   8   3     5889.88     7606.09    668.27 o 
  -8   8   3    38422.07    37946.66   1065.18 o 
  -4   8   3    24056.65    25322.25    724.09 o 
  -2   8   3    14702.88    15146.16    544.90 o 
   0   8   3    84563.80    82800.79   1555.53 o 
   2   8   3    65443.01    60604.29   1235.69 o 
   4   8   3    59287.54    56959.46   1191.62 o 
   6   8   3    15388.11    15057.21    556.63 o 
   8   8   3    85236.10    86995.52   1897.30 o 
  10   8   3    33265.72    30525.10    979.81 o 
  12   8   3    10933.50    12090.77    837.94 o 
  14   8   3    42484.23    44594.52   1952.35 o 
  16   8   3     3550.90     3399.89    836.51 o 
  18   8   3     3567.15     2718.41    796.63 o 
 -19   9   3       50.42      340.86    468.55 o 
 -17   9   3     3119.47     2225.49    574.09 o 
 -15   9   3     5129.88     5793.60    686.44 o 
 -13   9   3    43153.66    41130.86   1477.51 o 
 -11   9   3     1480.07     1886.55    419.27 o 
  -9   9   3    25433.70    24142.99   1052.58 o 
  -7   9   3    15290.04    17418.16    900.92 o 
  -5   9   3    17424.00    17115.29    930.36 o 
  -3   9   3    22224.15    24018.39    690.65 o 
  -1   9   3    93843.63    98892.13   1827.54 o 
   1   9   3    25315.04    21620.55    661.37 o 
   3   9   3    61212.20    56537.31   1216.30 o 
   5   9   3    15227.82    14692.40    574.49 o 
   7   9   3    13748.11    15001.18    722.76 o 
   9   9   3     3319.93     3762.69    413.65 o 
  11   9   3    26712.85    26224.05   1180.93 o 
  13   9   3    12850.58    12259.20    905.00 o 
  15   9   3    13360.04    12242.36   1254.59 o 
  17   9   3     1753.52     2605.50    600.84 o 
 -18  10   3     6026.36     6208.50    774.13 o 
 -16  10   3     1490.37     1985.64    462.68 o 
 -14  10   3       24.71      919.46    401.81 o 
 -12  10   3     1309.32     2190.48    461.88 o 
 -10  10   3    54552.34    51085.79   1624.51 o 
  -8  10   3       18.00      900.14    319.42 o 
  -6  10   3     3878.88     4330.87    433.52 o 
  -4  10   3    23366.12    24450.13   1055.56 o 
  -2  10   3     2944.16     3716.38    346.58 o 
   0  10   3     9277.53    10252.84    531.12 o 
   2  10   3     2350.43     3089.24    340.43 o 
   4  10   3    64109.08    62973.46   1370.95 o 
   6  10   3    13416.91    14407.83    730.68 o 
   8  10   3     7735.88     8442.04    591.75 o 
  10  10   3      225.68      598.12    324.55 o 
  12  10   3      638.96      863.85    371.13 o 
  14  10   3    15291.18    15860.59   1089.16 o 
  16  10   3      834.24     1740.23    472.24 o 
 -17  11   3     1157.61     1773.15    496.88 o 
 -15  11   3     2506.94     4035.53    628.23 o 
 -13  11   3     7325.93     8146.87    802.10 o 
 -11  11   3    15804.74    16682.26   1066.72 o 
  -9  11   3     1718.75     2214.98    412.15 o 
  -7  11   3     3420.06     3684.83    431.32 o 
  -5  11   3     1009.61     1655.68    323.18 o 
  -3  11   3    63233.53    61254.08   1546.96 o 
  -1  11   3    52855.00    46963.22   1136.96 o 
   1  11   3    36432.31    40239.33   1046.53 o 
   5  11   3       46.99      943.75    439.09 o 
   7  11   3     1666.02     2235.14    422.86 o 
   9  11   3     4462.32     5319.56    610.39 o 
  11  11   3     4737.01     3927.86    569.27 o 
  13  11   3    10949.97    12821.19    982.44 o 
  15  11   3     1597.09     1479.60    457.88 o 
  17  11   3      231.80      688.30    467.30 o 
 -16  12   3      581.60     1108.01    478.37 o 
 -14  12   3     4679.41     3251.57    587.27 o 
 -12  12   3     5878.49     6170.05    703.05 o 
 -10  12   3    66819.24    66954.66   2026.99 o 
  -8  12   3    61093.09    59054.55   1815.76 o 
  -6  12   3     7257.74     8958.90    644.11 o 
  -4  12   3    42488.08    41809.89   1401.37 o 
  -2  12   3     2536.27     3843.25    462.07 o 
   0  12   3       65.92       12.16    217.19 o 
   2  12   3    16440.36    14562.37    679.89 o 
   4  12   3     5526.63     6422.97    483.26 o 
   6  12   3     1006.28     1852.65    435.85 o 
   8  12   3    52007.00    51871.62   1908.89 o 
  10  12   3     6940.92     7357.54    724.94 o 
  12  12   3       23.35       84.07    343.11 o 
  14  12   3     2555.64     2645.82    564.75 o 
  16  12   3     1404.86     1458.61    519.18 o 
 -15  13   3     4028.49     4304.02    666.20 o 
 -13  13   3      412.94     1445.69    477.57 o 
 -11  13   3    15148.03    16235.93   1126.33 o 
  -9  13   3     4665.40     6829.02    733.97 o 
  -7  13   3     1974.81     1755.61    427.19 o 
  -5  13   3    25993.30    26078.69   1075.87 o 
  -3  13   3     4890.79     5586.06    748.19 o 
  -1  13   3    14699.75    13965.66    786.73 o 
   1  13   3      200.94      503.22    252.97 o 
   3  13   3    29649.97    30221.95    948.15 o 
   5  13   3     3618.66     3710.00    556.63 o 
   7  13   3    40975.04    38822.01   1447.07 o 
   9  13   3      498.22     1084.94    459.93 o 
  11  13   3      582.25      785.04    434.17 o 
  13  13   3      966.47      940.57    589.07 o 
  15  13   3     1300.57     1433.35    633.11 o 
 -14  14   3       57.28      413.73    433.69 o 
 -12  14   3    19175.82    19161.44   1870.17 o 
 -10  14   3     1513.44     1407.26    478.10 o 
  -8  14   3     7410.30     7569.50    942.03 o 
  -6  14   3    13907.74    12396.40    862.76 o 
  -4  14   3    48234.19    43441.84   2739.41 o 
  -2  14   3     1291.89     1614.91    385.48 o 
   0  14   3    39400.21    39525.92   1256.71 o 
   2  14   3     2885.14     3210.49    463.22 o 
   4  14   3     4897.92     5125.89    633.96 o 
   8  14   3     8417.69     8910.45   1016.35 o 
  10  14   3       49.38      176.90    497.26 o 
  12  14   3     1494.71      726.33    591.57 o 
  14  14   3     6418.58     5058.02    907.40 o 
 -13  15   3     1039.79     2166.14    569.72 o 
 -11  15   3     3563.83     5476.75    738.18 o 
  -9  15   3    10878.12    11232.33    963.45 o 
  -7  15   3     1832.87      826.34    417.44 o 
  -5  15   3    33721.93    31184.34   1145.55 o 
  -3  15   3    20200.56    19509.63    989.25 o 
  -1  15   3    53758.05    53547.63   1544.99 o 
   1  15   3    19268.29    25901.72   2105.53 o 
   3  15   3       24.66     -331.99    331.99 o 
   5  15   3       28.51      239.57    438.22 o 
   7  15   3      660.91      793.97    514.58 o 
   9  15   3     8052.19     6970.31    961.96 o 
  11  15   3      160.50      949.75    541.75 o 
  13  15   3     1807.92     2631.82    780.19 o 
 -12  16   3      596.48      -75.21    567.59 o 
 -10  16   3    13302.17    12780.84   1721.41 o 
  -8  16   3    10238.32     8709.68   1031.26 o 
  -6  16   3    31670.76    28655.29   1638.31 o 
  -4  16   3    14145.81    12990.06   1140.38 o 
  -2  16   3       43.44      -58.37    346.74 o 
   0  16   3     3209.29     3527.65    673.56 o 
   2  16   3      197.14      638.79    451.78 o 
   4  16   3    21729.27    20849.95   1826.17 o 
   6  16   3      932.55     1100.52    534.89 o 
   8  16   3     5279.49     5645.52    858.52 o 
  10  16   3     6476.50     9254.56   1100.91 o 
  -9  17   3     2608.74     3659.13    801.55 o 
  -7  17   3     8383.63     7364.45    985.57 o 
  -3  17   3     2549.70     1271.99    674.66 o 
  -1  17   3      156.40     -120.51    411.68 o 
   1  17   3     1699.28     2253.14    626.77 o 
   3  17   3      325.49      549.46    588.81 o 
   5  17   3     4069.35     5854.50   1067.41 o 
   7  17   3       67.80     2130.36   2698.21 o 
   9  17   3     2695.42     3593.21    793.43 o 
  -8  18   3      188.80     -374.41    515.38 o 
  -6  18   3     4403.52     4733.89    845.14 o 
  -4  18   3     8010.36     6976.17   1156.67 o 
  -2  18   3     3857.64     3909.91    762.84 o 
   0  18   3     5065.33     6564.05    921.61 o 
   2  18   3     2158.37     2597.57    815.92 o 
   4  18   3     8721.25    13548.99   1616.21 o 
   6  18   3    18362.67    23085.27   2113.81 o 
  -3  19   3     1066.56      848.81    713.07 o 
  -1  19   3     3474.90     1843.47    612.67 o 
   1  19   3     1356.09     2177.78   1776.65 o 
   3  19   3      266.52     1003.96    666.76 o 
 -22   0   4    10237.66    15315.85   2478.14 o 
 -20   0   4     8073.29     9426.79   1239.98 o 
 -18   0   4      193.47      774.32    515.51 o 
 -16   0   4     5325.99     7357.28    953.68 o 
 -12   0   4      874.63     1635.17    548.83 o 
 -10   0   4   135186.00   131816.55   3192.02 o 
  -8   0   4   211900.89   216101.98   5862.84 o 
  -6   0   4   162737.88   146486.91   3277.22 o 
  -4   0   4   476194.13   484929.41   9991.81 o 
   4   0   4      816.90      875.60    184.28 o 
   6   0   4      901.93     1670.04    515.75 o 
   8   0   4    51860.13    55822.13   1978.17 o 
  10   0   4   131388.88   132661.52   4243.33 o 
  12   0   4   107973.15   104353.29   3499.59 o 
  14   0   4    17335.95    19230.45   1446.12 o 
  16   0   4    15608.87    16478.47   1444.42 o 
  18   0   4    17792.68    14187.67   1439.36 o 
  20   0   4     1923.36     1361.50    738.13 o 
 -21   1   4    10354.42    11314.67   1169.35 o 
 -19   1   4     1686.33     2511.19    491.98 o 
 -17   1   4    22348.09    22990.97   1180.34 o 
 -15   1   4    18046.25    20398.79   1188.88 o 
 -13   1   4    25339.47    25066.92    756.50 o 
 -11   1   4    13025.88    13325.61    536.78 o 
  -9   1   4    33386.21    30680.29    739.52 o 
  -7   1   4     8474.78     6850.65    385.99 o 
  -5   1   4      500.79      862.46    127.56 o 
  -3   1   4    45531.54    49339.23    838.85 o 
  -1   1   4    30140.93    27773.11    559.61 o 
   1   1   4    36410.46    42235.72    723.03 o 
   3   1   4   208731.13   228846.33   3760.34 o 
   5   1   4   285216.06   280723.22   4221.32 o 
   7   1   4    19109.26    18427.04    524.44 o 
   9   1   4    28469.54    29456.92    706.25 o 
  11   1   4       10.70       57.23    192.74 o 
  13   1   4     2919.59     3549.34    465.03 o 
  15   1   4      358.67      137.27    292.00 o 
  17   1   4     3540.90     2759.33    512.96 o 
  19   1   4     2296.38     2609.38    543.86 o 
 -22   2   4     1734.60     1459.45    647.09 o 
 -20   2   4      154.67     1082.01    504.88 o 
 -18   2   4     3078.87     4706.01    737.91 o 
 -16   2   4       40.55      637.26    338.50 o 
 -14   2   4      540.87      568.20    233.01 o 
 -12   2   4     1004.46      526.42    212.82 o 
 -10   2   4      270.69      583.40    184.67 o 
  -8   2   4     9848.43     8539.61    365.36 o 
  -4   2   4   423303.25   390152.44   5736.10 o 
   2   2   4    20363.86    15632.96    391.14 o 
   4   2   4   201217.13   221943.63   3369.66 o 
   6   2   4    72934.13    82022.01   1592.77 o 
   8   2   4    13035.42    16204.93    638.26 o 
  10   2   4    29571.64    29524.93   1074.29 o 
  12   2   4      964.49      616.31    262.75 o 
  14   2   4    14306.12    14893.05    987.03 o 
  16   2   4      533.14      109.79    316.42 o 
  18   2   4       17.13       48.59    347.88 o 
  20   2   4      862.75     2182.93    535.21 o 
 -21   3   4     9498.89    12868.03   1242.27 o 
 -19   3   4    16010.34    15885.82   1294.90 o 
 -17   3   4        9.87      488.55    412.21 o 
 -15   3   4    19372.78    18911.70   1106.23 o 
 -13   3   4    51739.96    50666.59   1739.40 o 
 -11   3   4    47332.50    49044.54   1165.16 o 
  -9   3   4    34997.78    35027.79    807.94 o 
  -7   3   4   282845.38   268783.78   4110.79 o 
  -5   3   4   118046.04   120688.90   1941.28 o 
  -3   3   4     3120.87     4376.92    236.80 o 
  -1   3   4   179510.13   183740.23   2773.97 o 
   1   3   4  1021313.44  1041787.75  18221.26 o 
   3   3   4   413368.59   434952.25   6399.10 o 
   5   3   4   193988.98   188610.08   3239.53 o 
   7   3   4    46653.96    50741.83   1607.89 o 
   9   3   4     3290.54     4126.05    415.05 o 
  11   3   4   236198.19   230657.50   4138.83 o 
  13   3   4      386.08      432.05    297.80 o 
  15   3   4     5482.06     5630.58    633.25 o 
  17   3   4    18088.21    18247.26   1806.97 o 
  19   3   4     4407.33     5020.76    689.15 o 
 -20   4   4     2749.67     2716.23    656.37 o 
 -18   4   4    14069.35    15018.40   1220.78 o 
 -16   4   4    21079.88    20447.05   1297.08 o 
 -14   4   4     5241.07     5821.29    502.26 o 
 -12   4   4    23452.23    23827.87    829.16 o 
  -8   4   4    18107.20    15964.07    585.90 o 
  -2   4   4   330162.41   355664.09   5820.79 o 
   0   4   4   493181.16   550610.88   8040.00 o 
   2   4   4   324277.56   370089.75   5494.91 o 
   4   4   4     1188.56     1541.51    155.20 o 
   6   4   4   131272.48   125365.69   2316.83 o 
   8   4   4      480.90     1234.30    249.69 o 
  10   4   4   139160.67   140908.89   3059.01 o 
  12   4   4    30179.28    29479.29    950.46 o 
  14   4   4     3840.67     3548.46    682.29 o 
  16   4   4     1845.71     1958.36    429.52 o 
  18   4   4      452.74      660.35    424.53 o 
  20   4   4     1397.77     2721.55    702.35 o 
 -21   5   4     7546.35     7772.75   1046.16 o 
 -19   5   4    25873.41    25032.96   2994.94 o 
 -17   5   4     2735.00     4316.80    705.85 o 
 -15   5   4    63367.79    64842.61   2226.54 o 
 -13   5   4    92352.11    92882.22   2351.96 o 
 -11   5   4    42356.60    41637.81   1241.83 o 
  -9   5   4     4055.81     3952.82    292.39 o 
  -7   5   4    25591.59    24979.79    609.43 o 
  -5   5   4    12192.01     9726.21    699.72 o 
  -3   5   4    35080.47    31625.28    778.84 o 
  -1   5   4   275794.19   261997.50   4332.09 o 
   1   5   4    32499.69    32107.88    688.32 o 
   3   5   4   229267.80   233093.64   3599.57 o 
   5   5   4     6411.06     5135.68    380.84 o 
   7   5   4      207.46      306.62    183.87 o 
   9   5   4     4093.52     4648.70    417.56 o 
  11   5   4   135801.61   131657.52   2969.98 o 
  13   5   4    32609.02    30229.50   1069.07 o 
  15   5   4    23501.43    26329.29   1488.00 o 
  17   5   4    30543.24    30006.51   1348.87 o 
  19   5   4       69.37      575.66    519.74 o 
 -20   6   4       81.53      -28.29    574.36 o 
 -18   6   4     8794.19    12045.68   1402.59 o 
 -16   6   4     6665.76     7517.04   1220.64 o 
 -14   6   4    75001.75    70205.86   4192.37 o 
 -12   6   4    12966.12    14966.84    893.49 o 
 -10   6   4     3203.80     4281.51    330.64 o 
  -6   6   4       41.51      129.01    143.35 o 
  -4   6   4   120875.77   109659.90   1841.22 o 
  -2   6   4   230045.19   231806.47   3909.94 o 
   0   6   4    24031.74    27604.96    711.22 o 
   2   6   4    37039.82    35191.27    778.78 o 
   4   6   4    51708.99    49759.84   1010.99 o 
   6   6   4     8698.10     8950.33    383.86 o 
   8   6   4    49006.01    48872.01   1223.24 o 
  10   6   4    24225.29    24654.83    850.52 o 
  12   6   4     2479.56     3994.10    472.86 o 
  16   6   4    12011.85    11122.66   1041.11 o 
  18   6   4      891.27      787.58    494.17 o 
 -19   7   4        7.41      616.38    464.99 o 
 -17   7   4     1100.30     1348.35    571.44 o 
 -15   7   4       35.22       12.48    294.52 o 
 -13   7   4     8907.23    10277.56    792.02 o 
 -11   7   4     1286.66     1279.39    578.99 o 
  -9   7   4    15607.55    15569.41    900.15 o 
  -7   7   4     3924.55     4820.30    456.90 o 
  -5   7   4    28942.61    25890.15    633.96 o 
  -3   7   4    52728.88    49149.37    997.27 o 
  -1   7   4     1326.27     1575.92    227.58 o 
   1   7   4    59017.09    57821.10   1152.06 o 
   3   7   4     9973.01    10458.02    442.87 o 
   5   7   4    23262.25    23480.79    646.52 o 
   7   7   4    33765.55    31916.03    927.30 o 
   9   7   4    87217.46    89711.89   2207.22 o 
  11   7   4      965.94     1020.55    270.59 o 
  13   7   4       78.83      845.08    312.63 o 
  15   7   4      190.51      -48.25    301.84 o 
  17   7   4     6487.15     6761.46    853.01 o 
  19   7   4     3882.98     2782.26    688.74 o 
 -20   8   4      874.59     1494.61    833.18 o 
 -18   8   4    19268.68    19411.15   1279.47 o 
 -16   8   4     5470.58     5222.48    646.70 o 
 -14   8   4      429.90      373.53    318.43 o 
 -12   8   4     8742.04     9920.83    780.51 o 
 -10   8   4    27857.93    29132.80   1477.74 o 
  -8   8   4    19850.34    19116.22    829.46 o 
  -6   8   4     4512.25     5038.23    289.86 o 
  -4   8   4      265.21      416.29    146.25 o 
  -2   8   4    21632.36    22047.83    626.33 o 
   0   8   4    83558.29    78975.23   1504.69 o 
   2   8   4   107403.82   110878.02   1971.40 o 
   4   8   4     1298.89     1940.02    248.14 o 
   6   8   4      347.49      480.05    191.75 o 
   8   8   4     8047.59     7868.97    551.83 o 
  10   8   4     3456.48     4681.29    453.54 o 
  12   8   4     1674.83     1512.54    333.89 o 
  14   8   4     3684.44     4813.85    738.61 o 
  16   8   4      390.70      769.31    550.71 o 
  18   8   4      112.54      -66.67    778.29 o 
 -19   9   4     3975.24     4302.33    781.34 o 
 -17   9   4      396.25      197.28    369.82 o 
 -15   9   4      199.75      208.64    338.45 o 
 -13   9   4    12504.60    12854.33   1141.56 o 
 -11   9   4     6334.24     6512.85    643.12 o 
  -9   9   4     4677.92     3877.50    525.75 o 
  -5   9   4    17927.88    17230.00    636.32 o 
  -3   9   4    16056.88    16113.06    614.33 o 
  -1   9   4    31537.86    32674.66    838.08 o 
   1   9   4     4545.48     4183.46    391.80 o 
   3   9   4     4367.04     4869.08    374.12 o 
   5   9   4    14078.19    12315.05    557.19 o 
   7   9   4    24574.81    23700.01    863.08 o 
   9   9   4     9675.15     9948.64    658.79 o 
  11   9   4     3850.12     3329.36    487.73 o 
  13   9   4    19945.30    17649.18   1287.15 o 
  15   9   4     6471.00     6323.15    716.75 o 
  17   9   4     3095.25     3108.98    664.49 o 
 -18  10   4     7145.72     4988.29    769.62 o 
 -16  10   4      240.49     1420.36    440.89 o 
 -14  10   4    59841.74    57692.60   2968.72 o 
 -12  10   4    18199.50    21101.67   1175.73 o 
 -10  10   4     1485.78     1849.46    444.05 o 
  -8  10   4     1046.53     1323.93    309.36 o 
  -6  10   4      820.14     1549.10    308.72 o 
  -4  10   4    13394.18    11773.70    648.35 o 
  -2  10   4   106429.64   107830.94   1990.28 o 
   0  10   4    16430.88    15818.39    612.42 o 
   2  10   4    45659.09    47588.27   1148.24 o 
   4  10   4    19908.95    21252.02    819.32 o 
   6  10   4    58247.41    55251.83   1412.18 o 
   8  10   4    34062.93    35854.06   1099.41 o 
  10  10   4    41990.35    40098.32   1414.24 o 
  12  10   4      444.85     1016.06    384.57 o 
  14  10   4      591.39     1189.27    425.87 o 
  16  10   4     3010.35     3228.21    679.97 o 
 -17  11   4     2003.14     2010.76    525.68 o 
 -15  11   4     1368.02     1313.95    442.76 o 
 -13  11   4    15212.32    16125.66   1102.31 o 
 -11  11   4     8624.69     8359.90    770.93 o 
  -9  11   4     5529.88     4344.47    573.23 o 
  -7  11   4    82700.00    82435.12   1918.37 o 
  -5  11   4     4580.24     4898.76    473.84 o 
  -3  11   4    17965.03    20601.14   1287.79 o 
  -1  11   4     1586.15     2455.32    331.83 o 
   1  11   4   125606.91   121040.27   2254.84 o 
   3  11   4    61436.75    60238.20   1557.20 o 
   5  11   4    11246.46    11770.17    603.30 o 
   7  11   4    10610.56     9540.04    657.02 o 
   9  11   4    16021.18    16881.10   1026.24 o 
  11  11   4    23881.30    26912.46   1266.77 o 
  13  11   4     6134.24     7715.08    782.82 o 
  15  11   4     5174.83     5156.44    926.15 o 
 -16  12   4      256.90      958.46    481.49 o 
 -14  12   4     1075.20      854.67    461.26 o 
 -12  12   4    14147.48    13601.02   1012.39 o 
 -10  12   4    11997.87    13662.22   1372.19 o 
  -8  12   4      508.09      243.54    346.02 o 
  -6  12   4     6895.95     7268.71    592.85 o 
  -4  12   4     8959.08     9635.70    751.74 o 
  -2  12   4    80443.39    74561.26   1797.30 o 
   0  12   4     3856.53     3716.82    388.44 o 
   2  12   4     3791.83     5363.28    445.55 o 
   4  12   4        3.08      211.52    225.52 o 
   6  12   4    84650.69    84512.14   2276.66 o 
   8  12   4    21675.14    24382.37   2040.21 o 
  10  12   4     5104.16     5542.06    705.80 o 
  12  12   4      333.93     -118.14    386.81 o 
  14  12   4      955.95     2316.77    525.58 o 
  16  12   4     4301.43     3488.35    807.07 o 
 -15  13   4      164.30      164.20    414.50 o 
 -13  13   4    35209.00    32824.16   1490.46 o 
 -11  13   4     4276.54     4148.89    789.16 o 
  -9  13   4    10418.24    10421.12   1175.41 o 
  -7  13   4      483.01       80.36    316.14 o 
  -5  13   4    64723.17    61885.47   1643.04 o 
  -3  13   4    70408.41    67042.59   3464.36 o 
  -1  13   4     4882.53     5533.43    631.41 o 
   1  13   4     9559.52    10854.86    625.65 o 
   3  13   4     6120.34     8350.76    576.21 o 
   5  13   4    17036.18    15036.68   1018.94 o 
   7  13   4    12842.82    14376.31    993.40 o 
   9  13   4    14900.64    16489.06   1320.67 o 
  11  13   4     4338.82     3175.19    714.01 o 
  13  13   4      290.41     1070.73    593.25 o 
  15  13   4     2138.38     2202.73    728.72 o 
 -14  14   4     2153.66     1531.82    513.15 o 
 -12  14   4     5479.15     6372.28    763.25 o 
 -10  14   4     2837.09     3281.19    570.45 o 
  -8  14   4    29712.71    27919.33   1327.60 o 
  -6  14   4    11154.84    10829.89   1104.31 o 
  -4  14   4    33115.35    30494.08   1589.60 o 
  -2  14   4    41809.31    38791.07   1250.32 o 
   0  14   4    63346.36    60919.21   1639.29 o 
   2  14   4     1153.88     2236.35    449.36 o 
   4  14   4      107.11     -342.28    362.97 o 
   6  14   4    39192.59    39519.20   1777.08 o 
   8  14   4      583.11     1246.02    536.84 o 
  10  14   4     4211.33     3812.99    765.11 o 
  12  14   4     1949.93     2326.04    694.63 o 
  14  14   4     1297.72     1820.66    756.36 o 
 -13  15   4       46.98      268.18    431.43 o 
 -11  15   4     8067.38     8366.20    872.73 o 
  -9  15   4     1613.43     2157.32    511.22 o 
  -7  15   4     4878.22     3992.81    738.36 o 
  -3  15   4      899.10     1675.29    655.54 o 
  -1  15   4    18308.20    19253.79   1246.12 o 
   1  15   4    11023.63    10878.90   1015.96 o 
   3  15   4     4866.73     6252.34   1101.55 o 
   5  15   4     5460.86     8154.56    949.27 o 
   7  15   4     1040.15      506.90    492.85 o 
   9  15   4     1448.38     1725.60    600.11 o 
  11  15   4     8206.58    11732.03   1257.42 o 
 -12  16   4     1001.12       45.63    586.56 o 
 -10  16   4     2477.84     1386.03    587.77 o 
  -8  16   4      396.37      -21.64    452.01 o 
  -6  16   4     1292.36     2326.25    637.11 o 
  -4  16   4      578.57      626.86    402.69 o 
  -2  16   4      562.58     1072.45    404.21 o 
   0  16   4    10346.36    12665.19   1285.60 o 
   2  16   4     6568.84     8324.62    961.08 o 
   4  16   4     2115.37     2356.90    733.29 o 
   6  16   4      217.03       29.66    522.41 o 
   8  16   4        6.43      392.13    508.34 o 
  10  16   4    12228.98     9823.79   1168.38 o 
  -9  17   4     1804.49     2011.52    636.63 o 
  -7  17   4       11.29      261.49    512.95 o 
  -5  17   4    14266.84    15024.73   1330.30 o 
  -3  17   4     6472.98     5082.60   1212.71 o 
  -1  17   4     1030.22       90.11    418.48 o 
   1  17   4       45.72      267.75    452.09 o 
   3  17   4     1053.70     1069.23    683.59 o 
   5  17   4     1086.40     2641.03    791.05 o 
   7  17   4     4328.67     4695.65   1879.81 o 
   9  17   4      454.39      365.12    600.46 o 
  -8  18   4     2134.39     1807.95   1176.12 o 
  -6  18   4     1430.74      828.78    587.78 o 
  -4  18   4     3526.28     5000.81    816.74 o 
  -2  18   4       31.69      501.61    609.60 o 
   2  18   4     1672.56     3168.51   1534.79 o 
   4  18   4     3016.05     2175.75   1248.24 o 
   6  18   4      920.68     1484.96    760.20 o 
  -3  19   4     1181.50     1271.85    619.02 o 
  -1  19   4     1542.46     3072.24    843.33 o 
   1  19   4       54.32     -438.19    946.78 o 
   3  19   4     4484.03     5145.12   1841.98 o 
 -21   1   5      161.46      652.12    701.65 o 
 -19   1   5     1787.82     2660.06    577.83 o 
 -17   1   5      446.75      231.39    312.20 o 
 -15   1   5     5173.58     6102.89    737.99 o 
 -13   1   5    14046.58    17804.75    678.24 o 
 -11   1   5      103.06      100.52    168.47 o 
  -9   1   5      326.08      644.88    157.65 o 
  -7   1   5    65778.84    60726.03   1128.93 o 
  -5   1   5    54936.40    53205.22    965.07 o 
   3   1   5   117413.76   126935.77   1997.38 o 
   5   1   5    46324.20    46727.18    886.32 o 
   7   1   5     8034.44    11259.44    740.12 o 
   9   1   5    20092.01    22005.17   1002.71 o 
  11   1   5    48520.51    52348.55   1492.05 o 
  13   1   5       84.23      732.67    279.32 o 
  15   1   5     7270.25     8866.61    773.10 o 
  17   1   5     3254.68     3055.14    789.16 o 
  19   1   5        3.12      216.74    375.48 o 
 -22   2   5    38815.62    42092.30   4038.86 o 
 -20   2   5     1815.94     2285.92    597.98 o 
 -18   2   5    27487.66    22258.65   1656.91 o 
 -16   2   5      724.53      121.82    307.16 o 
 -14   2   5      355.70      496.23    247.74 o 
 -12   2   5    71877.54    73721.38   1488.94 o 
 -10   2   5   485656.25   504733.63   7580.17 o 
  -6   2   5   137190.77   128679.83   2081.88 o 
  -4   2   5   192834.61   204531.45   3099.70 o 
  -2   2   5     3721.10     3896.03    156.00 o 
   2   2   5   505773.47   523463.47   8382.45 o 
   4   2   5     3073.10     4065.35    239.19 o 
   6   2   5     5236.42     5648.32    346.86 o 
   8   2   5   107698.88   103156.45   1790.82 o 
  10   2   5     2681.10     2578.21    309.23 o 
  12   2   5     7079.90     7600.46   1075.71 o 
  14   2   5    21613.65    23915.44   1083.40 o 
  16   2   5     1729.54     1619.91    426.59 o 
  18   2   5        4.81     -438.90    438.90 o 
  20   2   5     2656.57     2537.67    557.09 o 
 -21   3   5      929.17     1372.35    858.94 o 
 -19   3   5      137.67      729.26    475.56 o 
 -17   3   5      995.61     1245.30    460.75 o 
 -15   3   5     2070.43     2267.65    374.46 o 
 -13   3   5     3308.07     3984.33    471.79 o 
 -11   3   5    39870.26    40212.82    955.60 o 
  -9   3   5   158553.16   149748.78   2490.77 o 
  -7   3   5     8268.11     6638.58    336.93 o 
  -5   3   5    35391.67    38416.23    753.35 o 
  -3   3   5    16158.95    17126.12    464.63 o 
   3   3   5    22788.33    21457.22    500.17 o 
   5   3   5   126471.04   133774.20   2165.64 o 
   9   3   5   151726.06   148619.64   2783.82 o 
  11   3   5    61032.02    63509.55   2155.87 o 
  13   3   5     4811.18     5265.38    551.91 o 
  15   3   5     1752.64     2141.13    446.03 o 
  17   3   5    11719.62    10250.51    864.59 o 
  19   3   5      117.41      687.04    422.01 o 
 -20   4   5     2294.87     1270.31    573.54 o 
 -18   4   5     1186.59     1064.23    508.84 o 
 -16   4   5   123637.90   130227.05   3156.51 o 
 -14   4   5    22905.09    23901.56   1096.37 o 
 -12   4   5     1685.06     2894.74    373.20 o 
 -10   4   5    99066.26    95186.49   1746.94 o 
  -8   4   5    26471.52    23259.39    601.33 o 
  -6   4   5   106851.86   100479.50   1698.28 o 
  -4   4   5    14120.48    13427.03    446.95 o 
  -2   4   5   245730.53   255032.91   3840.53 o 
   0   4   5     9260.09    10832.44    350.89 o 
   2   4   5   536274.19   529561.13   7771.16 o 
   4   4   5   194960.16   206609.45   3215.70 o 
   6   4   5    43330.62    49381.98   1127.05 o 
   8   4   5    38868.13    35591.89    959.14 o 
  10   4   5   136895.52   135745.53   2643.97 o 
  12   4   5    23635.01    24776.33    863.85 o 
  14   4   5    54767.78    56332.63   2185.51 o 
  16   4   5    16012.78    14764.30    986.73 o 
  18   4   5     9896.52    11327.21    942.92 o 
  20   4   5     7711.62     8623.99   1284.87 o 
 -21   5   5     4864.92     3467.72    778.11 o 
 -19   5   5     7029.64     8515.61   1079.39 o 
 -17   5   5     7507.57     6953.72    759.92 o 
 -15   5   5    19266.79    19287.92   1107.26 o 
 -13   5   5    13856.64    15751.93    913.43 o 
 -11   5   5     3816.60     3361.31    421.75 o 
  -9   5   5     6130.30     6363.54    385.48 o 
  -7   5   5    17030.28    18513.78    501.85 o 
  -5   5   5    34205.17    31746.45    813.25 o 
  -3   5   5   337631.44   325438.84   5413.02 o 
  -1   5   5   863339.38   824187.38  13023.97 o 
   1   5   5   160412.41   151339.84   2632.43 o 
   3   5   5   144025.98   135278.98   2211.49 o 
   7   5   5    61217.20    63011.65   1406.02 o 
   9   5   5       72.52     -180.13    180.13 o 
  11   5   5     6029.01     6474.41    571.33 o 
  13   5   5     2839.44     3836.70    505.86 o 
  15   5   5    20728.61    17319.21   1032.86 o 
  17   5   5    10069.90    11352.49    908.11 o 
  19   5   5      178.64     -383.71    445.00 o 
 -20   6   5     1564.09     1283.65    820.70 o 
 -18   6   5     6210.80     7059.20   1092.73 o 
 -16   6   5    15139.01    17382.53   1257.97 o 
 -14   6   5    27099.61    26781.04   1154.02 o 
 -12   6   5    98265.33    96207.30   2411.36 o 
 -10   6   5     5111.31     5674.47    440.61 o 
  -8   6   5     5370.69     6002.01    325.43 o 
  -6   6   5     2745.34     2906.55    291.79 o 
  -4   6   5    44589.92    38097.69    936.69 o 
  -2   6   5    62536.23    64811.11   1194.19 o 
   0   6   5    36232.54    33386.71    741.94 o 
   2   6   5    33902.11    35375.78    785.61 o 
   4   6   5    59454.47    55258.47   1104.10 o 
   6   6   5    67113.86    65743.60   1416.62 o 
   8   6   5    32477.92    30977.49   1321.86 o 
  10   6   5      937.43     1792.71    313.46 o 
  12   6   5    17532.28    14953.40   1087.62 o 
  14   6   5    29719.33    30574.85   1434.89 o 
  16   6   5    19219.58    18041.65   1440.01 o 
  18   6   5    16164.19    16384.38   1335.03 o 
 -19   7   5     4227.98     3903.00    723.01 o 
 -17   7   5     4850.50     4368.71    609.43 o 
 -15   7   5    27584.07    24925.00   1190.43 o 
 -13   7   5    76407.50    78705.98   2152.82 o 
 -11   7   5      265.58        4.23    262.02 o 
  -9   7   5    17752.53    18822.61    969.78 o 
  -7   7   5    26770.85    26733.13    938.16 o 
  -5   7   5     2764.83     3486.55    329.15 o 
  -3   7   5     2205.98     1154.32    179.14 o 
  -1   7   5    33289.53    35987.62    882.85 o 
   1   7   5    10998.11    14032.61    816.93 o 
   3   7   5     9128.80     9203.85    427.46 o 
   5   7   5    86877.94    84018.55   1569.79 o 
   7   7   5    59094.91    54630.62   1602.35 o 
   9   7   5     7032.36     7419.57    619.35 o 
  11   7   5      309.33      645.96    275.45 o 
  13   7   5     1979.41     2309.61    677.66 o 
  15   7   5      101.94     -167.45    417.16 o 
  17   7   5     1088.39     2339.63    588.44 o 
 -20   8   5      193.07      351.09    528.92 o 
 -18   8   5      396.11      570.61    411.44 o 
 -16   8   5     1359.54     1771.70    602.21 o 
 -14   8   5      120.82       65.97    312.08 o 
 -12   8   5      277.20     1366.14    373.24 o 
 -10   8   5     1300.67     1322.00    359.32 o 
  -8   8   5    73551.27    71546.38   2046.14 o 
  -4   8   5     7219.73     7527.94    381.04 o 
  -2   8   5     4137.26     4470.63    335.81 o 
   0   8   5     2559.50     2741.37    274.05 o 
   2   8   5     7260.30     7297.49    411.51 o 
   4   8   5    63384.86    59302.32   1244.50 o 
   6   8   5      174.18      316.62    183.99 o 
   8   8   5    55059.00    50412.83   2184.52 o 
  10   8   5     1145.14      573.56    321.13 o 
  12   8   5     8378.10     8040.92    711.78 o 
  14   8   5    23622.50    20852.12   1378.64 o 
  16   8   5     5812.62     5232.36    988.69 o 
  18   8   5     3725.49     3158.19    867.65 o 
 -19   9   5    10350.62     9007.42   1987.44 o 
 -17   9   5      366.65     -112.23    349.98 o 
 -15   9   5    24983.22    23408.24   1291.13 o 
 -13   9   5    34374.80    36108.64   1374.76 o 
 -11   9   5    11616.88    13114.60   1060.31 o 
  -9   9   5     9529.13     9452.76    605.76 o 
  -7   9   5      301.01      379.01    244.29 o 
  -5   9   5     2655.04     3030.21    346.63 o 
  -3   9   5    60768.41    61850.63   1567.55 o 
  -1   9   5    11734.82    14629.14    613.25 o 
   1   9   5    11579.77    11994.13    528.52 o 
   3   9   5     5779.65     5687.38    396.60 o 
   5   9   5     2920.54     3056.26    318.28 o 
   7   9   5    23125.66    23878.21   1147.14 o 
   9   9   5    23462.51    24075.04    948.36 o 
  11   9   5     7859.68     7381.34    587.49 o 
  13   9   5     6023.92     4709.50    584.02 o 
  15   9   5    11493.79    11465.54    931.45 o 
  17   9   5     1370.14     1083.50    768.16 o 
 -18  10   5       86.33      603.42    430.92 o 
 -16  10   5    19569.82    22548.02   1332.60 o 
 -14  10   5      473.24      947.18    383.95 o 
 -12  10   5     2764.97     3238.66    531.12 o 
 -10  10   5    29520.12    29080.91   1166.66 o 
  -8  10   5     1879.63     2022.53    350.80 o 
  -6  10   5    62915.96    61689.45   1523.55 o 
  -4  10   5      283.64      623.41    243.70 o 
  -2  10   5    13707.66    14489.25    634.30 o 
   0  10   5       49.15      305.17    199.83 o 
   2  10   5   106774.73   109264.50   2049.64 o 
   4  10   5     2090.47     4075.68    375.23 o 
   8  10   5    25820.46    26629.18   1538.00 o 
  10  10   5      583.61     1240.30    368.34 o 
  12  10   5     6821.93     8769.50   1100.20 o 
  14  10   5        1.62     -164.48    321.15 o 
  16  10   5     9603.81     9620.54    907.92 o 
 -17  11   5     2988.37     4187.63    647.01 o 
 -15  11   5    11854.53    11939.36   1004.62 o 
 -13  11   5    10355.56    12445.64    969.16 o 
 -11  11   5     1302.29     1238.15    405.20 o 
  -9  11   5      207.14      480.54    353.53 o 
  -7  11   5    31258.16    32193.76   1055.41 o 
  -5  11   5     2640.29     3466.03    408.58 o 
  -3  11   5   107752.95   102391.71   2473.85 o 
  -1  11   5    39102.79    35921.01    964.94 o 
   1  11   5      299.61      854.52    264.71 o 
   3  11   5    24845.04    26050.14    829.82 o 
   7  11   5    13302.97    13442.84    756.98 o 
   9  11   5     5817.70     4591.61    615.45 o 
  11  11   5      844.41      793.17    360.06 o 
  13  11   5      244.08      101.19    340.13 o 
  15  11   5    11338.75    13406.62   1480.97 o 
 -16  12   5    13808.26    11638.15   1005.82 o 
 -14  12   5      120.44       32.24    383.76 o 
 -12  12   5     5563.94     4725.51    632.08 o 
 -10  12   5     8197.92     8464.65    785.39 o 
  -8  12   5    27259.70    26972.91   1275.58 o 
  -6  12   5    70658.64    69938.83   1755.28 o 
  -4  12   5    22742.44    21325.39    951.70 o 
   0  12   5     5860.11     5298.00    556.20 o 
   2  12   5      984.49     1063.12    268.36 o 
   4  12   5    25719.96    27399.05    870.25 o 
   8  12   5    81506.27    75435.02   2158.03 o 
  10  12   5      718.00     1205.29    503.44 o 
  12  12   5     9655.37     9909.42   1098.57 o 
  14  12   5      901.68     1126.73    576.91 o 
 -15  13   5      258.29       37.05    433.79 o 
 -13  13   5    11777.74    12374.50   1259.64 o 
 -11  13   5    29835.09    30911.13   2135.21 o 
  -9  13   5     2100.07     3093.96    520.05 o 
  -7  13   5     5410.96     6022.13    572.40 o 
  -5  13   5    56655.66    55086.43   1530.90 o 
  -3  13   5      138.37      607.55    327.69 o 
  -1  13   5      407.56     1556.34    340.69 o 
   1  13   5      409.30     1129.40    431.59 o 
   3  13   5    11873.06    14307.83    792.68 o 
   5  13   5    19584.68    23673.35   1448.53 o 
   7  13   5    61761.60    60958.96   2277.83 o 
   9  13   5      293.82      354.99    462.09 o 
  11  13   5      392.80     1165.30    516.87 o 
  13  13   5    12044.76    12647.98   1244.75 o 
 -14  14   5     2782.46     4917.25    730.60 o 
 -12  14   5    25848.35    26826.69   1776.20 o 
 -10  14   5     1223.51      905.55    438.42 o 
  -8  14   5       11.25       73.56    342.02 o 
  -6  14   5     4270.07     5535.00    565.11 o 
  -4  14   5    19157.77    17401.71   1060.79 o 
  -2  14   5    13656.40    12171.29   1056.32 o 
   0  14   5    19159.08    19724.90   1101.82 o 
   2  14   5     1287.98     1732.11    407.59 o 
   4  14   5    11707.31    11165.44   1038.67 o 
   6  14   5      368.28     1286.17    488.59 o 
   8  14   5     5405.97     5784.95   1561.29 o 
  10  14   5      259.92       87.42    481.50 o 
  12  14   5     3808.77     5102.88    891.46 o 
 -13  15   5     2131.47     2495.76    713.12 o 
 -11  15   5     7176.76     6644.96    959.84 o 
  -9  15   5      196.40       -0.88    433.84 o 
  -7  15   5     1113.25     2310.37    658.20 o 
  -5  15   5    17703.37    16187.94   1065.93 o 
  -3  15   5     4561.17     5546.58   1386.23 o 
  -1  15   5    36443.62    39841.06   1485.39 o 
   1  15   5    31437.94    30305.81   1455.24 o 
   3  15   5      984.93     -187.93    532.22 o 
   5  15   5     1972.56     1452.56    525.68 o 
   7  15   5       66.97      394.35    666.78 o 
   9  15   5     1762.55     1268.74    568.16 o 
  11  15   5     8552.19     9264.61   1144.24 o 
 -12  16   5      241.63      837.12    861.75 o 
 -10  16   5        0.14     1585.95    631.31 o 
  -8  16   5     1579.21      895.54    547.39 o 
  -6  16   5     1404.81      947.35    506.01 o 
  -4  16   5      381.71      605.94    392.13 o 
  -2  16   5      264.78     -111.53    407.92 o 
   0  16   5     6088.41     5677.92    810.13 o 
   2  16   5    11010.00     9615.87   1023.07 o 
   4  16   5     4494.14     5017.36   1010.48 o 
   6  16   5      786.38      905.62    634.35 o 
   8  16   5     1812.32     1650.34    621.81 o 
  10  16   5     3899.07     5924.20    966.62 o 
  -9  17   5    18494.19    20023.62   1601.16 o 
  -7  17   5      354.40      539.16    552.79 o 
  -5  17   5     6130.28     6315.83    759.71 o 
  -3  17   5     8344.90     6108.76    859.97 o 
  -1  17   5     1593.71     2704.55    801.87 o 
   1  17   5      115.77      811.34    695.46 o 
   3  17   5      490.50      606.03    593.26 o 
   5  17   5      728.27     1263.07    628.79 o 
   7  17   5      239.38      -89.89    724.41 o 
   9  17   5     9761.48    12607.47   1534.86 o 
  -8  18   5     3726.03     3934.88    830.25 o 
  -6  18   5     5390.60     5696.32    910.35 o 
  -4  18   5      945.75      782.59    539.80 o 
  -2  18   5     7236.21     8257.90   1436.87 o 
   0  18   5     6092.45     7118.17   1166.27 o 
   2  18   5     2459.17     3304.28    878.31 o 
   4  18   5     5713.85     7571.51   1264.38 o 
   6  18   5      723.15     1102.28   1432.78 o 
  -3  19   5     7237.71     5922.46    904.86 o 
  -1  19   5      218.57      758.62   1206.97 o 
   1  19   5     6572.43     8633.36   1909.61 o 
 -22   0   6    12663.12    11480.59   2090.71 o 
 -20   0   6       15.77     -472.24    680.86 o 
 -18   0   6      330.47      882.45    540.54 o 
 -16   0   6    14547.42    13912.85   1301.79 o 
 -14   0   6    41302.57    47029.37   2104.55 o 
 -12   0   6   142626.09   136403.05   3406.83 o 
 -10   0   6    52228.41    50847.61   1532.44 o 
  -8   0   6    10633.63    10503.74    944.57 o 
  -6   0   6   331524.63   369615.06   7796.96 o 
  -4   0   6  2278986.75  2234256.25  45133.32 o 
  -2   0   6      330.61     2445.83    208.16 o 
   0   0   6   320169.03   307395.28   6412.10 o 
   2   0   6     2720.87     1535.54    228.66 o 
   4   0   6    16197.82    15264.65    579.96 o 
   6   0   6    60793.18    66590.26   1730.69 o 
   8   0   6    25545.70    27938.19    976.17 o 
  10   0   6   159760.73   155492.72   3704.74 o 
  12   0   6    60022.01    60744.39   2398.27 o 
  14   0   6    28492.02    26685.79   1565.83 o 
  16   0   6    14826.02    16261.41   1500.96 o 
  18   0   6     1362.16     2503.21    712.18 o 
  20   0   6     5581.09     6464.29   2325.69 o 
 -21   1   6    10066.02     9246.26   1888.82 o 
 -19   1   6     6984.34     7800.45   1335.53 o 
 -17   1   6    20850.38    21243.45   1134.70 o 
 -15   1   6     9462.51    10336.80    665.71 o 
 -13   1   6     3639.74     3721.47    374.25 o 
 -11   1   6   100741.80   102628.82   1880.02 o 
  -9   1   6   149975.45   142831.89   2386.91 o 
  -7   1   6    13981.66    15163.86    448.32 o 
  -5   1   6    44266.90    42768.55    821.94 o 
  -3   1   6   140041.88   149203.58   2298.56 o 
  -1   1   6    10409.36     8743.63    292.88 o 
   1   1   6    35972.33    39124.27    766.15 o 
   3   1   6    33251.86    33047.13    667.70 o 
   5   1   6     2225.20     1687.71    174.98 o 
   7   1   6    65592.02    67963.16   1267.13 o 
   9   1   6    48810.35    50089.76   1051.55 o 
  11   1   6     1333.15     1834.26    361.99 o 
  13   1   6     9485.66    10368.57   1412.89 o 
  15   1   6    20952.15    21477.12   1146.30 o 
  17   1   6     8827.13     7674.45    779.17 o 
  19   1   6     4961.03     3681.19    612.45 o 
 -22   2   6      994.35     2384.88    623.36 o 
 -20   2   6      176.60     -291.13    434.43 o 
 -18   2   6     2618.06     2258.02    551.10 o 
 -16   2   6     1583.68     1519.77    409.31 o 
 -14   2   6    11328.01    11410.21    666.94 o 
 -12   2   6     2804.95     3536.85    335.07 o 
 -10   2   6   115476.73   122286.24   2137.32 o 
  -8   2   6      129.75      372.72    164.21 o 
  -2   2   6    98911.43    91432.16   1469.83 o 
   0   2   6    38130.00    31386.01    770.04 o 
   4   2   6    13189.54    10419.09    334.17 o 
   6   2   6    11972.46    11494.42    579.59 o 
   8   2   6    84923.53    90661.11   1777.17 o 
  10   2   6     1078.48     1505.84    339.24 o 
  12   2   6     5222.97     4734.35    544.31 o 
  14   2   6        9.22      128.48    447.36 o 
  16   2   6     6377.27     6442.88    679.66 o 
  18   2   6      199.76      307.79    388.15 o 
  20   2   6     5538.05     5761.78    863.94 o 
 -21   3   6     8690.51     9374.82   1285.69 o 
 -19   3   6    16429.98    17355.67   1866.21 o 
 -17   3   6     2102.53     2948.31    588.19 o 
 -15   3   6    20697.02    20729.45    864.19 o 
 -13   3   6      316.52      512.07    260.48 o 
 -11   3   6   277824.88   281521.50   4459.35 o 
  -9   3   6   302210.72   306522.22   4743.03 o 
  -7   3   6    19243.20    19188.21    515.41 o 
  -5   3   6    11381.93    10952.95    498.77 o 
  -3   3   6    11706.24    12286.15    385.28 o 
  -1   3   6    80772.39    80375.72   1490.01 o 
   1   3   6   306316.31   321341.31   4781.51 o 
   3   3   6    11387.92    10149.00    359.56 o 
   5   3   6    18552.54    19646.22    547.23 o 
   7   3   6   249381.50   243077.58   4689.04 o 
   9   3   6     3470.41     3405.04    355.41 o 
  11   3   6   104520.58    98072.68   3308.06 o 
  13   3   6    45348.25    44907.79   1440.58 o 
  15   3   6    42754.82    38548.33   1399.23 o 
  17   3   6     1001.35      848.56    389.89 o 
  19   3   6    20225.57    16808.97   1175.84 o 
 -20   4   6     3480.78     3902.73    768.46 o 
 -18   4   6       72.87     -338.50    391.79 o 
 -14   4   6     4897.67     5053.32    564.49 o 
 -12   4   6     6840.56     7460.33    455.66 o 
  -8   4   6     1942.73     2674.64    313.96 o 
  -2   4   6    98759.70   104084.45   1691.94 o 
   0   4   6   188844.25   206053.13   3159.60 o 
   2   4   6   214555.28   236757.08   4010.72 o 
   4   4   6     5427.71     7102.58    314.78 o 
   6   4   6   116918.32   115210.38   1979.52 o 
   8   4   6      813.06      940.40    273.21 o 
  10   4   6    28043.81    28456.97   1217.21 o 
  12   4   6     1124.31     1710.21    308.95 o 
  14   4   6     2715.77     3266.72    489.22 o 
  16   4   6        6.22      308.79    347.09 o 
  18   4   6       78.79     -338.88    338.88 o 
 -21   5   6      347.97      502.92    574.43 o 
 -19   5   6    24408.65    26212.55   1700.48 o 
 -17   5   6    10672.53    11988.84    936.54 o 
 -15   5   6     3648.97     4434.17    577.32 o 
 -13   5   6    92496.71    88625.42   2644.70 o 
 -11   5   6    12303.56    12587.68    623.43 o 
  -9   5   6   178137.02   173412.94   2861.06 o 
  -7   5   6     5514.18     5296.01    274.75 o 
  -5   5   6    27059.21    25972.62    716.38 o 
  -3   5   6    11984.33    13679.24    482.59 o 
  -1   5   6   285232.38   282426.03   4277.06 o 
   1   5   6    74700.95    72421.27   1394.49 o 
   3   5   6    16919.84    17863.80    499.41 o 
   5   5   6   199697.42   199687.56   3177.38 o 
   7   5   6     3340.32     4017.61    399.26 o 
   9   5   6       42.91     -153.68    221.21 o 
  11   5   6     5631.52     5448.40    474.91 o 
  13   5   6   129695.45   131712.41   2735.49 o 
  15   5   6    11397.42    12753.29    913.16 o 
  17   5   6    28664.30    30016.70   1383.59 o 
  19   5   6     1364.05     1434.21    620.81 o 
 -20   6   6       95.57     -535.63    535.63 o 
 -18   6   6     3024.24     2632.70    775.53 o 
 -16   6   6     2683.83     1900.99    458.78 o 
 -14   6   6   154522.58   160519.31   3672.66 o 
 -12   6   6    27646.90    29002.62   1120.14 o 
 -10   6   6    12222.76    12444.45    635.07 o 
  -8   6   6     5773.82     5711.65    310.78 o 
  -6   6   6    17044.19    17597.23    611.37 o 
  -4   6   6    14944.92    14462.21    698.19 o 
  -2   6   6    83020.52    92570.85   1608.42 o 
   0   6   6     1862.10     3662.84    423.00 o 
   2   6   6       15.00      251.03    131.90 o 
   4   6   6   196916.16   210311.56   3351.21 o 
   6   6   6    24363.64    23937.10   1304.01 o 
   8   6   6     2103.13     2622.74    520.86 o 
  10   6   6    14103.03    13630.65   1114.05 o 
  12   6   6     4752.67     4416.37    467.24 o 
  14   6   6    10430.44     9667.84    783.29 o 
  16   6   6    14777.13    15067.16   1028.80 o 
  18   6   6     6184.36     7830.50   1159.98 o 
 -19   7   6     7665.17     7253.19    942.90 o 
 -17   7   6      425.93      685.50    385.36 o 
 -15   7   6     3065.58     2034.79    462.66 o 
 -13   7   6    18959.44    20993.61   1184.91 o 
 -11   7   6    11922.48    13180.24   1254.06 o 
  -9   7   6    70457.21    70065.89   1621.36 o 
  -7   7   6    77916.78    76621.05   1672.70 o 
  -5   7   6    12907.08    11070.01    522.38 o 
  -3   7   6     5364.35     6936.71    363.44 o 
  -1   7   6    36033.56    36742.34    828.03 o 
   1   7   6    32094.52    32342.43    811.20 o 
   3   7   6   257698.38   255619.08   4024.79 o 
   5   7   6   229968.14   224602.39   3614.93 o 
   7   7   6     4173.62     4189.28    681.38 o 
   9   7   6     5871.99     6384.35    575.77 o 
  11   7   6        1.67      327.65    270.53 o 
  13   7   6     6708.90     5822.71    634.44 o 
  15   7   6     4506.58     4832.62    742.93 o 
  17   7   6    11073.80    12120.99   1150.24 o 
 -20   8   6      784.52      191.27    510.59 o 
 -18   8   6        1.85      200.38    367.41 o 
 -16   8   6     2018.64     1550.39    451.94 o 
 -14   8   6    11758.96    11176.10    879.30 o 
 -12   8   6    17571.79    17762.95   1017.20 o 
 -10   8   6       51.28      834.54    277.92 o 
  -8   8   6     6574.04     8567.26    557.76 o 
  -6   8   6     1368.79     1684.86    279.96 o 
  -4   8   6   132273.20   124956.91   2141.96 o 
  -2   8   6    13560.46    14209.30    577.09 o 
   0   8   6    22341.57    22357.77    645.64 o 
   2   8   6    43943.57    41693.63    961.44 o 
   4   8   6    35484.65    36831.03    907.00 o 
   6   8   6    57381.98    55983.10   1367.61 o 
   8   8   6     5624.25     5516.59    471.57 o 
  10   8   6     7331.98     6679.72    638.53 o 
  12   8   6      398.59      444.32    324.80 o 
  14   8   6     6787.53     7484.35    884.27 o 
  16   8   6      167.65      769.54    659.92 o 
  18   8   6     1011.27     1694.02    827.57 o 
 -19   9   6     1191.81     2875.37    589.40 o 
 -17   9   6      121.13      436.82    380.38 o 
 -15   9   6        1.31      974.24    479.79 o 
 -13   9   6    25503.68    24141.38   1195.71 o 
 -11   9   6     2538.11     3008.41    492.47 o 
  -9   9   6   180014.09   171751.28   4732.86 o 
  -7   9   6   100213.83    96148.51   2731.08 o 
  -5   9   6    23884.17    22851.62    805.39 o 
  -1   9   6    67141.38    67363.77   1485.36 o 
   1   9   6    15611.43    16071.38    597.08 o 
   3   9   6    19685.42    19846.38    659.28 o 
   5   9   6      456.83     -108.07    183.38 o 
   7   9   6     4763.48     4569.62    442.07 o 
   9   9   6    18165.52    19097.97    847.28 o 
  11   9   6     8000.89     8123.40    631.73 o 
  13   9   6    21772.90    20912.31   1173.51 o 
  15   9   6    15784.48    17157.00   1107.83 o 
  17   9   6     1496.33     1457.28    539.95 o 
 -18  10   6    27556.81    29197.87   1599.19 o 
 -16  10   6      123.18      428.23    425.19 o 
 -14  10   6    16762.02    15233.01   1049.62 o 
 -12  10   6     9751.46    10134.60    826.51 o 
 -10  10   6    25950.56    23799.77   1089.97 o 
  -8  10   6      696.54      620.11    273.38 o 
  -6  10   6    11927.26    13302.87    711.28 o 
  -4  10   6     9866.37     8904.92    579.22 o 
  -2  10   6        2.11     -138.50    274.04 o 
   0  10   6    19482.07    18628.46    667.35 o 
   2  10   6    13646.95    14415.04    872.95 o 
   4  10   6    31396.44    30131.43    864.89 o 
   6  10   6     8209.38     7179.82    550.49 o 
   8  10   6     7482.26     7356.15    688.45 o 
  10  10   6      610.82      703.24    359.86 o 
  12  10   6      245.60      772.97    377.18 o 
  14  10   6    13068.13    14497.98   1033.85 o 
  16  10   6     5556.02     6859.41   1937.12 o 
 -17  11   6        1.93      912.87    458.31 o 
 -15  11   6     5481.47     7176.02    792.23 o 
 -13  11   6      252.31      145.20    379.47 o 
 -11  11   6    12039.38    11037.51    859.75 o 
  -9  11   6      351.79      671.84    351.16 o 
  -7  11   6   119112.80   115375.59   2478.54 o 
  -5  11   6     1831.83     1900.39    341.10 o 
  -3  11   6     2682.65     4626.94    471.87 o 
  -1  11   6    26123.39    26192.06    870.51 o 
   1  11   6     1736.02     2175.60    328.98 o 
   3  11   6    20145.78    21352.05   1010.01 o 
   5  11   6    76079.78    76048.02   2021.42 o 
   7  11   6     2461.32     2843.79    420.94 o 
   9  11   6     2664.84     2110.12    455.05 o 
  11  11   6    18411.32    17675.05   1315.77 o 
  13  11   6       51.49      458.98    437.14 o 
  15  11   6       13.19     1118.46    557.10 o 
 -16  12   6     1467.74     1869.18    599.32 o 
 -14  12   6       19.78      149.91    508.57 o 
 -12  12   6    20798.42    23381.31   1302.29 o 
 -10  12   6      835.57     1346.63    408.02 o 
  -6  12   6    63499.22    61056.66   1601.11 o 
  -4  12   6       78.10      926.31    296.57 o 
  -2  12   6    41299.61    36800.96   1269.15 o 
   0  12   6     6079.37     5753.31    514.76 o 
   2  12   6    14487.13    13568.06    757.42 o 
   6  12   6    58838.23    54290.75   2034.29 o 
   8  12   6     4113.12     4709.39   1449.34 o 
  10  12   6     5934.41     6308.68    886.18 o 
  12  12   6      582.87     1250.92    549.14 o 
  14  12   6     1370.41     3385.35    973.83 o 
 -15  13   6      333.60      452.54    501.95 o 
 -13  13   6    19091.25    16935.71   1186.33 o 
 -11  13   6     1676.57     1266.71    421.99 o 
  -9  13   6      169.38      694.86    351.23 o 
  -7  13   6     8418.88     9486.25   1045.83 o 
  -5  13   6    23755.71    21995.13    998.91 o 
  -3  13   6    11243.23     9635.00    793.16 o 
  -1  13   6    36248.75    36536.54   2009.93 o 
   1  13   6    18267.74    18930.03   1049.58 o 
   3  13   6    53842.52    53084.96   1751.30 o 
   5  13   6   110994.51   103354.03   2662.79 o 
   9  13   6     2306.17     2560.80    626.56 o 
  11  13   6        6.46      813.65   1100.70 o 
  13  13   6    10890.99    11699.01   1241.60 o 
 -14  14   6     1602.76     2767.94    744.37 o 
 -12  14   6     2982.40     2870.67    779.83 o 
 -10  14   6       23.05      210.71    474.71 o 
  -8  14   6    11319.89    11086.72   1276.37 o 
  -6  14   6    23598.98    21269.62   1299.06 o 
  -4  14   6    36768.63    31628.84   1446.61 o 
  -2  14   6    17328.35    16042.47   1196.66 o 
   0  14   6    46944.79    45118.80   1565.91 o 
   2  14   6     4407.34     4918.31    585.98 o 
   4  14   6     1940.49     3741.87   1037.30 o 
   6  14   6     1930.73     2104.35    611.06 o 
   8  14   6     8792.54     6532.41    903.31 o 
  10  14   6    21049.46    23384.07   1640.16 o 
  12  14   6     7108.93     6260.83    960.61 o 
 -13  15   6      924.67      771.90    612.84 o 
 -11  15   6     4077.37     3599.71    741.72 o 
  -9  15   6     6080.74     6594.07    924.82 o 
  -7  15   6     1586.71     1565.38    582.54 o 
  -5  15   6      325.57      621.82    380.20 o 
  -3  15   6     6276.09     5945.25    687.78 o 
  -1  15   6      583.44      406.21    413.84 o 
   1  15   6    27511.80    27715.57   1249.42 o 
   3  15   6    11786.80    14274.31   1562.00 o 
   5  15   6     1886.23     1699.51    671.04 o 
   7  15   6      607.23     1258.01    537.57 o 
   9  15   6     4860.70     6193.38    920.33 o 
  11  15   6      159.73       63.92    723.57 o 
 -12  16   6     2115.64     1220.89    645.81 o 
 -10  16   6    14082.95    17116.28   1481.40 o 
  -8  16   6      191.28      309.57    518.41 o 
  -6  16   6     1622.40     1111.86    532.49 o 
  -4  16   6       44.77      -15.69    345.34 o 
  -2  16   6     1142.39     1218.98    449.64 o 
   0  16   6    23634.96    25855.85   1972.90 o 
   2  16   6    12577.02    14171.54   1575.88 o 
   4  16   6     3945.94     4841.58    985.00 o 
   6  16   6     4396.33     5911.35   1110.76 o 
   8  16   6       61.11     -495.62    495.62 o 
  10  16   6      729.25      320.63    767.89 o 
  -9  17   6       58.61     1027.64    601.92 o 
  -7  17   6       22.57     -439.12    439.12 o 
  -5  17   6      573.24      680.30    441.60 o 
  -3  17   6      265.71     -351.63    409.23 o 
  -1  17   6    12817.98    12266.27   1509.66 o 
   1  17   6    15370.92    15498.98   1392.38 o 
   3  17   6     2362.51     1140.96    690.09 o 
   5  17   6    11748.38     8778.70   2311.94 o 
   7  17   6     2803.72     3258.99    923.79 o 
  -8  18   6     2312.16     2114.30    754.15 o 
  -4  18   6        2.12      306.53    431.10 o 
  -2  18   6      107.72      725.21    510.96 o 
   0  18   6     2365.50     3782.88    905.82 o 
   2  18   6      578.30       72.45   1084.33 o 
   4  18   6     1658.25     1405.50    748.06 o 
   6  18   6      407.82     1272.32    778.00 o 
  -3  19   6        0.86       47.29    521.38 o 
  -1  19   6     2983.76     3096.71    703.42 o 
   1  19   6       60.14      694.61   1164.56 o 
 -21   1   7     4621.66     3426.93    845.64 o 
 -19   1   7      148.71     -190.35    387.45 o 
 -17   1   7    77682.93    80139.20   3260.30 o 
 -15   1   7    27926.83    27053.90    960.05 o 
 -13   1   7    90930.21    92699.37   1815.92 o 
 -11   1   7     1961.51     2454.50    277.72 o 
  -9   1   7    30834.69    33514.34    936.19 o 
  -7   1   7   132332.28   148673.58   2414.21 o 
  -5   1   7   101324.05    90486.04   1519.98 o 
  -3   1   7   115350.97   108810.66   1736.13 o 
   1   1   7    51327.58    45680.06    838.53 o 
   3   1   7    59863.29    58285.43   1054.67 o 
   5   1   7    15045.15    14357.29    609.66 o 
   7   1   7   184908.11   185867.19   2979.18 o 
   9   1   7    22561.47    25636.94    745.54 o 
  11   1   7    52455.09    49930.32   2218.93 o 
  13   1   7    12865.66    11970.78    823.61 o 
  15   1   7     2343.07     1640.65    434.46 o 
  17   1   7    17075.67    16708.07   1103.94 o 
  19   1   7     3402.24     3303.57    607.62 o 
 -22   2   7    42692.23    44058.95   2062.79 o 
 -20   2   7        7.30      788.20    472.54 o 
 -18   2   7    12847.06    14677.52   1996.30 o 
 -16   2   7     7491.29     7461.51    692.93 o 
 -14   2   7    24298.62    23443.85   1067.03 o 
 -12   2   7    15217.93    17118.32    646.81 o 
 -10   2   7   169516.50   176276.25   2919.72 o 
  -8   2   7     5677.55     6063.62    333.37 o 
  -6   2   7    43762.74    42769.65    856.35 o 
  -4   2   7   429350.66   429402.16   6317.18 o 
  -2   2   7    17182.65    16773.43    397.07 o 
   0   2   7    44145.55    48978.72   1001.65 o 
   2   2   7    84036.34    87879.78   1470.74 o 
   6   2   7    79382.52    81611.68   1461.82 o 
   8   2   7   307524.16   325284.53   5008.69 o 
  10   2   7    22461.57    22450.52    860.58 o 
  12   2   7    13404.93    14754.62   1204.43 o 
  14   2   7    28201.44    29860.03   1192.52 o 
  16   2   7     8750.90     8091.01    771.99 o 
  18   2   7    18208.55    18985.22   1219.24 o 
 -21   3   7     1158.37     2302.66    601.39 o 
 -19   3   7     1642.59     1174.28    493.54 o 
 -17   3   7     1025.37     1041.69    436.77 o 
 -15   3   7       38.04      341.24    295.80 o 
 -13   3   7     4439.31     4513.97    391.45 o 
 -11   3   7    96584.03    94464.96   1782.37 o 
  -9   3   7    64513.17    61428.90   1339.60 o 
  -7   3   7    70934.18    72942.33   1331.42 o 
  -5   3   7    22732.89    24918.85    563.40 o 
  -3   3   7      152.85       41.07     85.06 o 
  -1   3   7     1684.81      652.27    152.61 o 
   1   3   7    24653.65    23676.85    576.78 o 
   3   3   7      340.05      365.29    109.28 o 
   5   3   7    12506.34    12699.17    417.26 o 
   7   3   7    13565.84    14773.04    521.38 o 
   9   3   7    45456.88    46317.22   1351.18 o 
  11   3   7      365.00      425.63    317.22 o 
  13   3   7     6568.80     6318.97    624.43 o 
  15   3   7     7469.88     7888.61    745.60 o 
  17   3   7     4359.16     4526.59    624.03 o 
  19   3   7     4178.91     5314.19    722.14 o 
 -20   4   7        7.30      914.36    504.21 o 
 -18   4   7    10580.10    10743.04   1038.62 o 
 -16   4   7    47517.18    45185.16   1545.73 o 
 -14   4   7    32158.14    32164.33   1560.46 o 
 -12   4   7    27344.33    26201.47    833.52 o 
 -10   4   7   114449.54   113735.05   2025.28 o 
  -8   4   7      447.65      959.35    169.49 o 
  -6   4   7    15766.00    17529.60   1128.19 o 
  -4   4   7   124691.01   132862.84   2400.24 o 
  -2   4   7    39143.35    38728.39    752.36 o 
   0   4   7    24468.29    21577.29    598.16 o 
   2   4   7   684011.06   664572.63  10705.57 o 
   4   4   7    52066.27    56239.89   1083.39 o 
   6   4   7     7071.55     7861.92    383.17 o 
   8   4   7     3099.04     3769.91    369.06 o 
  10   4   7    70274.16    63143.51   2639.96 o 
  12   4   7     1388.11      798.80    286.10 o 
  14   4   7    10274.25    10234.33    803.02 o 
  16   4   7     6187.95     7094.84    815.97 o 
  18   4   7     5738.30     4774.76    649.04 o 
 -21   5   7     1584.94     1535.12    790.03 o 
 -19   5   7      200.17      207.88    638.45 o 
 -17   5   7     8507.28    10276.82   1009.89 o 
 -15   5   7      767.50      849.36    631.92 o 
 -13   5   7      702.37     1106.34    533.72 o 
 -11   5   7     7095.55     6773.93    490.64 o 
  -9   5   7     9161.75     9475.35    669.71 o 
  -7   5   7        6.80      -32.01    145.03 o 
  -5   5   7    10982.39    12181.10    485.81 o 
  -3   5   7    17947.06    15251.56    403.62 o 
  -1   5   7   114226.27   107964.46   1791.86 o 
   3   5   7    32304.60    33976.77    817.89 o 
   5   5   7    90574.38   102196.97   1800.32 o 
   7   5   7   134236.84   134063.70   2567.94 o 
   9   5   7    22354.92    21228.12    781.78 o 
  11   5   7      686.34       68.23    231.07 o 
  13   5   7     1169.66     1685.02    330.79 o 
  15   5   7    52231.45    51139.12   1686.84 o 
  17   5   7    10405.73    11388.55   1076.37 o 
  19   5   7     1790.08     2489.79   1023.44 o 
 -20   6   7     8469.13     8425.66   1047.38 o 
 -18   6   7     2098.92     2501.50    711.08 o 
 -16   6   7      841.15      771.20    369.44 o 
 -14   6   7    83482.96    82379.05   2250.99 o 
 -12   6   7    39185.08    37081.04   1288.89 o 
 -10   6   7     8577.22     8659.34    550.53 o 
  -8   6   7     6973.06     7902.74    525.13 o 
  -6   6   7       28.62      188.65    143.79 o 
  -4   6   7    75941.57    73869.55   1538.48 o 
  -2   6   7    72714.22    74307.46   1725.27 o 
   0   6   7     2243.93     3153.06    240.85 o 
   4   6   7   240994.80   242518.48   3830.78 o 
   6   6   7   112484.58   112779.74   1996.05 o 
   8   6   7     3416.60     3529.24    394.41 o 
  10   6   7     9496.16    11149.93   1068.92 o 
  12   6   7    32485.05    30783.65   1035.54 o 
  14   6   7     8626.55     8658.09   1151.49 o 
  16   6   7    32659.72    35537.40   1417.97 o 
  18   6   7     2606.87     1595.75    633.32 o 
 -19   7   7     5410.18     5035.89    804.64 o 
 -17   7   7    17516.22    15917.49   1099.09 o 
 -15   7   7    10850.15    10166.92   1074.39 o 
 -13   7   7    66274.23    64993.76   1903.60 o 
 -11   7   7       49.66      -21.02    259.42 o 
  -9   7   7    37036.73    37574.45   1309.34 o 
  -7   7   7    73365.73    65771.91   1502.82 o 
  -5   7   7    21038.93    21419.40    703.86 o 
  -3   7   7     1743.88     3651.45    246.06 o 
   1   7   7   258267.89   270995.09   4598.83 o 
   3   7   7    38764.69    39827.18    918.12 o 
   5   7   7   142454.39   144292.92   2477.80 o 
   7   7   7     6188.35     8193.07    539.09 o 
   9   7   7      685.91      716.65    290.36 o 
  11   7   7    20992.34    19131.37    867.03 o 
  13   7   7     1155.68      504.12    346.96 o 
  15   7   7    15967.86    18382.03   1113.91 o 
  17   7   7      926.48     1681.43    571.04 o 
 -20   8   7     4338.07     3537.71    789.84 o 
 -18   8   7      430.81      613.10    547.62 o 
 -16   8   7       13.75     -302.59    302.59 o 
 -14   8   7    19861.09    18725.41   1728.22 o 
 -12   8   7    64971.86    62573.05   1887.71 o 
 -10   8   7    86031.66    82699.31   1888.74 o 
  -8   8   7   332173.28   331838.06   5877.70 o 
  -6   8   7   114973.75   110917.29   2255.56 o 
  -4   8   7    13209.34    12222.66    425.22 o 
  -2   8   7      334.79     1283.78    214.43 o 
   0   8   7     1204.96     1707.59    347.55 o 
   2   8   7   141060.59   139473.30   2404.44 o 
   4   8   7   134067.06   130171.53   2293.24 o 
   6   8   7     1071.55     1511.64    343.78 o 
   8   8   7     1359.09     2590.38    476.38 o 
  10   8   7    32996.46    32024.88   1040.31 o 
  12   8   7     3499.75     2827.53    480.05 o 
  14   8   7     6797.00     6579.75    688.28 o 
  16   8   7     2924.50     4142.88    719.43 o 
 -19   9   7    25474.60    26213.80   1523.61 o 
 -17   9   7     1941.97     1323.96    663.10 o 
 -15   9   7     7610.26    10712.12   1053.02 o 
 -13   9   7     7390.68     7881.13    891.74 o 
 -11   9   7     1108.43      978.58    362.52 o 
  -7   9   7   116899.70   116884.13   2884.26 o 
  -5   9   7    18232.97    16307.00    900.33 o 
  -3   9   7    29242.03    26752.79    727.92 o 
  -1   9   7   160452.58   155723.94   2663.57 o 
   1   9   7    12158.43    14285.70    575.61 o 
   3   9   7    56575.01    62839.43   1341.77 o 
   5   9   7       37.65     -183.38    183.38 o 
   7   9   7     5755.47     5294.75    480.98 o 
   9   9   7     6966.51     8938.77   1162.55 o 
  11   9   7    12338.46    15120.53    852.84 o 
  13   9   7     6737.15     3896.32    573.43 o 
  15   9   7      531.17      -56.00    366.60 o 
  17   9   7     6186.26     8573.39   1330.88 o 
 -18  10   7      974.23     2594.18    574.23 o 
 -16  10   7     6074.80     7556.48    874.86 o 
 -14  10   7     2061.40     2447.92    486.87 o 
 -12  10   7    26808.02    24358.79   1194.50 o 
 -10  10   7        3.74      266.82    321.62 o 
  -8  10   7    10270.69    10366.88    664.20 o 
  -6  10   7    10419.20    11307.23    661.29 o 
  -4  10   7    28978.77    26537.21    896.27 o 
   0  10   7        8.76      553.06    257.39 o 
   2  10   7    42829.57    42951.05   1060.53 o 
   4  10   7       61.69     -187.81    187.81 o 
   6  10   7     8718.85     7976.49    572.17 o 
   8  10   7     2607.76     2357.63    383.55 o 
  10  10   7     7166.41     8755.31    667.66 o 
  12  10   7    11409.58    13631.53   1188.09 o 
  14  10   7      740.97      822.26    485.97 o 
  16  10   7      204.11      337.60    615.60 o 
 -17  11   7     9601.44    10595.47    963.99 o 
 -15  11   7     2096.33     2323.10    483.71 o 
 -13  11   7      735.86      560.67    572.72 o 
 -11  11   7     6080.91     5396.35    936.74 o 
  -9  11   7     1680.21     2142.89    403.91 o 
  -7  11   7    22133.27    24418.96   1982.72 o 
  -5  11   7     1955.11     1942.49    348.39 o 
  -3  11   7      304.92      208.32    328.94 o 
  -1  11   7    38665.64    40973.32   1308.75 o 
   1  11   7      218.49      105.75    202.59 o 
   3  11   7    25224.92    25216.76    909.84 o 
   5  11   7     3696.22     5049.67    631.82 o 
   7  11   7     9055.13    10409.12    803.20 o 
   9  11   7     8002.46     8937.74   1079.68 o 
  11  11   7     2716.82     4760.64    725.58 o 
  13  11   7     5586.48     6485.60    915.93 o 
  15  11   7    11904.12    15949.46   1422.39 o 
 -16  12   7     1186.85      684.49    439.39 o 
 -14  12   7      441.51      486.62    403.99 o 
 -12  12   7     1519.34     1676.15    711.84 o 
 -10  12   7     5653.21     5090.70    616.19 o 
  -8  12   7   112682.12   111799.44   2489.99 o 
  -6  12   7    48419.96    48189.01   1385.77 o 
  -4  12   7    41359.58    41174.63   1423.18 o 
  -2  12   7     2767.73     2730.12    458.35 o 
   0  12   7     8094.76     5859.50    684.47 o 
   2  12   7    18575.76    20129.40    861.32 o 
   4  12   7    47022.81    50163.59   1761.64 o 
   6  12   7    11755.21    14680.60    982.90 o 
   8  12   7       18.22     -353.54    353.54 o 
  10  12   7    37305.23    33743.12   1657.17 o 
  12  12   7    11218.51    10233.80   1102.36 o 
  14  12   7      995.36     1251.71    581.48 o 
 -15  13   7     2216.77     3812.22    810.57 o 
 -13  13   7     1356.17     2807.26    711.39 o 
 -11  13   7      144.40      530.16    487.35 o 
  -9  13   7    19322.06    18057.37   1358.52 o 
  -7  13   7      174.22      308.90    344.39 o 
  -5  13   7    15347.02    13894.57    955.04 o 
  -3  13   7     5398.50     5185.71    611.50 o 
   1  13   7     9805.60     9290.94    774.57 o 
   3  13   7     7858.40     8835.67    676.66 o 
   5  13   7    34896.71    32385.80   1594.32 o 
   7  13   7    12488.40    13431.58   1189.36 o 
   9  13   7    11736.94    12140.73   1162.43 o 
  11  13   7     4696.62     5718.18    873.97 o 
  13  13   7     1396.33     2052.64    628.61 o 
 -14  14   7     6766.88     9705.16   1186.31 o 
 -12  14   7      163.90      -31.27    483.73 o 
 -10  14   7      596.80      138.49    747.06 o 
  -8  14   7     2112.94     2706.64    631.58 o 
  -6  14   7      174.25      246.61    491.04 o 
  -4  14   7     2648.24     1851.97    463.59 o 
  -2  14   7     4957.51     5560.50    712.35 o 
   0  14   7      290.08      539.28    386.01 o 
   2  14   7     1802.28      972.95    374.53 o 
   4  14   7    41769.57    41774.92   1570.39 o 
   6  14   7     8973.15     7004.57    909.51 o 
   8  14   7     1007.58     1656.94    583.11 o 
  10  14   7      875.75     1484.04    610.38 o 
  12  14   7    12695.35    13047.56   1325.25 o 
 -13  15   7     2353.16     2484.62    750.83 o 
 -11  15   7      517.47      558.27    735.65 o 
  -9  15   7     5777.48     6714.37    924.32 o 
  -7  15   7    15702.64    16457.66   1371.15 o 
  -5  15   7       86.83       73.60    333.45 o 
  -3  15   7      821.55      945.48    406.99 o 
  -1  15   7     8984.29     7064.39    923.50 o 
   1  15   7    39496.91    42302.41   2603.91 o 
   3  15   7     2826.04     2415.17    794.20 o 
   5  15   7      831.82      287.64    542.68 o 
   7  15   7      905.21     2090.26    638.62 o 
   9  15   7    17509.09    20571.69   3022.27 o 
  11  15   7      304.57      491.31    608.18 o 
 -12  16   7     6937.60     8334.59   1354.98 o 
 -10  16   7      189.03      955.02    645.92 o 
  -8  16   7      144.12     -402.53    402.53 o 
  -6  16   7     2191.22     1820.01    489.22 o 
  -4  16   7     4811.26     5571.14    838.47 o 
  -2  16   7     2275.06     2597.48    529.54 o 
   0  16   7    18039.49    17366.04   1292.28 o 
   2  16   7    14117.27    13054.18   1514.46 o 
   4  16   7     7363.44     9275.82   1342.10 o 
   6  16   7    14486.11    14617.26   1677.83 o 
   8  16   7      193.41      287.98    547.66 o 
  10  16   7      368.45      446.43    603.89 o 
  -9  17   7     9174.03    10451.44   1208.58 o 
  -7  17   7     4728.80     7089.41    969.86 o 
  -5  17   7     6070.18     7772.34    944.62 o 
  -3  17   7     7415.47     7093.67    814.70 o 
  -1  17   7     4144.82     4099.44    771.06 o 
   1  17   7     1564.94     1419.03   1010.97 o 
   3  17   7     1519.19      958.31    682.72 o 
   5  17   7      130.73      193.06    641.91 o 
   7  17   7     7498.09     4716.24   1078.41 o 
  -8  18   7     3803.09     5003.98    924.69 o 
  -6  18   7    20571.61    18417.69   1514.92 o 
  -4  18   7      206.32     1100.80    486.41 o 
  -2  18   7      190.70      148.87    481.34 o 
   0  18   7        7.11      814.77    549.98 o 
   2  18   7     6745.42    10928.11   2088.42 o 
   4  18   7      177.63      -64.89    673.96 o 
  -1  19   7        4.86     -175.73    481.59 o 
 -22   0   8      259.34     1712.46   1024.72 o 
 -20   0   8    10869.69    11902.40   1962.34 o 
 -18   0   8    27467.20    26487.07   1735.40 o 
 -16   0   8   173319.83   163756.73   8997.86 o 
 -14   0   8     5359.84     6464.14    665.11 o 
 -12   0   8    17226.03    15002.07    881.74 o 
 -10   0   8       52.54     -196.89    196.89 o 
  -8   0   8      320.59      929.48    292.57 o 
  -6   0   8   432376.50   460221.19   9642.61 o 
  -4   0   8  1111152.00  1108566.75  22577.67 o 
  -2   0   8     8615.88     6338.10    366.70 o 
   2   0   8   171956.73   181186.11   3977.44 o 
   4   0   8    59658.86    55916.48   1498.45 o 
   8   0   8   100043.80    99770.06   3062.08 o 
  10   0   8     4920.48     4711.99   1041.92 o 
  12   0   8    97664.97    94684.94   3333.89 o 
  14   0   8    74051.95    76007.48   3771.08 o 
  16   0   8    22874.40    17885.22   1604.38 o 
  18   0   8     1311.52     1342.26   1284.92 o 
 -21   1   8     6915.95     6580.22   1104.59 o 
 -19   1   8     4050.63     4682.68   1308.51 o 
 -17   1   8     5694.19     7102.75    708.97 o 
 -15   1   8     5264.77     4801.04    489.97 o 
 -13   1   8     1174.68     1258.15    273.99 o 
 -11   1   8    17982.37    18683.98    666.05 o 
  -7   1   8       27.65      278.08    128.01 o 
  -5   1   8   406561.56   426950.31   6320.28 o 
  -3   1   8    58363.36    61932.08   1086.18 o 
  -1   1   8    32379.57    29673.52    612.84 o 
   1   1   8   105303.26   107149.02   1747.77 o 
   3   1   8    23929.29    21426.47    523.92 o 
   5   1   8    21448.29    20881.02    548.35 o 
   7   1   8   237388.05   255890.11   4002.74 o 
   9   1   8    31967.89    32481.75   1027.48 o 
  11   1   8    13028.56    13959.27    819.07 o 
  13   1   8       19.97      241.42    314.05 o 
  15   1   8     2303.91     1900.15    663.84 o 
  17   1   8       75.33      -83.73    356.73 o 
  19   1   8       18.36       13.01    402.72 o 
 -22   2   8     1855.41     1851.96    804.83 o 
 -20   2   8     9242.07     7391.04   1409.78 o 
 -18   2   8      131.99      324.26    407.65 o 
 -16   2   8    44189.71    43368.95   1652.00 o 
 -14   2   8     2367.65     2399.53    321.17 o 
 -12   2   8    85456.52    86983.90   1701.78 o 
 -10   2   8   185275.97   184488.58   3042.40 o 
  -8   2   8     8990.92     9316.70    559.11 o 
  -6   2   8      870.80      477.88    153.10 o 
  -2   2   8   129372.43   116604.48   1867.50 o 
   4   2   8    13979.92    11628.07    581.87 o 
   6   2   8    51744.70    52731.30   1059.82 o 
   8   2   8   341269.78   340615.44   5247.45 o 
  10   2   8     6003.10     5999.26    514.35 o 
  12   2   8     2269.83     2778.07    427.92 o 
  14   2   8      147.82       99.97    331.22 o 
  16   2   8    24245.92    23664.60   1279.13 o 
  18   2   8       81.45      528.67    399.07 o 
 -21   3   8    11873.54    11223.53   1145.82 o 
 -19   3   8     1921.73     2081.47    588.40 o 
 -17   3   8    29438.20    31553.74   1516.61 o 
 -15   3   8    20624.72    22484.07   1092.03 o 
 -13   3   8      151.86      -24.43    195.86 o 
 -11   3   8    25300.70    24291.05    726.13 o 
  -7   3   8    70111.53    70943.44   1310.12 o 
  -5   3   8    24828.87    24651.96    662.97 o 
  -3   3   8      231.33      494.74    157.20 o 
  -1   3   8    29713.32    27010.40    678.11 o 
   1   3   8    29191.98    27322.09    606.27 o 
   3   3   8   151610.16   150137.89   2417.55 o 
   5   3   8   140611.27   135829.88   2250.16 o 
   7   3   8   302393.25   298092.97   4619.76 o 
   9   3   8     3516.34     3755.59    386.50 o 
  11   3   8    45643.59    43610.53   2126.28 o 
  13   3   8      253.24       59.84    297.73 o 
  15   3   8     1404.73     1017.04    367.17 o 
  17   3   8     1974.42     3217.62    560.14 o 
  19   3   8    14524.07    14936.64   1129.21 o 
 -20   4   8     3621.56     6057.61    946.98 o 
 -18   4   8     6694.01     7804.67   1860.11 o 
 -16   4   8    11462.99    14061.72    930.52 o 
 -14   4   8     3418.55     2746.77    435.62 o 
 -12   4   8     8166.86     9157.26    637.90 o 
 -10   4   8    13393.48    14599.27    739.69 o 
  -8   4   8    40138.65    41790.87    899.82 o 
  -4   4   8    19453.11    17287.19    430.12 o 
   2   4   8    15277.07    18527.05    489.60 o 
   4   4   8    49987.95    51506.36   1029.17 o 
   6   4   8   114279.41   121397.82   2083.70 o 
   8   4   8       24.49      120.09    244.46 o 
  10   4   8     3362.71     3159.26    446.15 o 
  12   4   8    33199.38    31376.51   1345.67 o 
  14   4   8      839.20     1033.88    367.75 o 
  16   4   8     6274.96     7240.80    742.54 o 
  18   4   8     5650.92     6816.82   1365.57 o 
 -21   5   8       31.70       77.89    632.27 o 
 -19   5   8      561.50      779.85    607.58 o 
 -17   5   8    25971.12    25730.21   1469.76 o 
 -15   5   8      337.46      914.48    393.89 o 
 -13   5   8    27081.18    26993.88   1668.58 o 
 -11   5   8     2212.86     2666.12    353.68 o 
  -9   5   8    20577.89    19098.78    577.88 o 
  -7   5   8       45.07       -1.96    166.86 o 
  -5   5   8     4684.31     5722.09    403.94 o 
  -3   5   8    40219.32    38906.98    783.89 o 
  -1   5   8    25375.89    24757.07    912.72 o 
   1   5   8   172666.91   176327.44   3772.62 o 
   3   5   8    56796.19    59415.42   1379.57 o 
   5   5   8    22155.70    23011.26    630.14 o 
   7   5   8    18574.72    17849.01   1121.04 o 
   9   5   8     1132.91     1763.43    371.23 o 
  11   5   8     3818.06     4211.95    495.56 o 
  13   5   8     9482.50     9761.02    910.33 o 
  15   5   8    17641.12    15958.10   1033.16 o 
  17   5   8    16598.45    17387.75   1149.70 o 
 -20   6   8     2439.12     3133.14    685.67 o 
 -18   6   8      607.08      511.48    378.20 o 
 -16   6   8     5619.20     7144.16    721.59 o 
 -14   6   8      434.73      986.29    370.08 o 
 -12   6   8    85074.02    85707.56   3008.42 o 
 -10   6   8    55662.07    55049.13   1376.51 o 
  -8   6   8    48797.55    46272.97   1176.86 o 
  -6   6   8     4340.13     3942.06    338.32 o 
  -4   6   8   174373.78   173453.67   3123.55 o 
   0   6   8    24663.04    23186.87    678.86 o 
   2   6   8     3449.30     5803.61    430.76 o 
   4   6   8   264142.59   276149.25   4682.19 o 
   6   6   8    24544.09    23984.42    719.72 o 
   8   6   8   235465.58   225665.58   4084.99 o 
  10   6   8     2986.29     3574.43    412.23 o 
  12   6   8     3793.51     5778.94    726.30 o 
  14   6   8     1230.85      676.22    359.53 o 
  16   6   8    16079.85    17611.40   1145.27 o 
  18   6   8     2322.13     3346.52    719.84 o 
 -19   7   8    10541.94    11604.76   1156.83 o 
 -17   7   8      176.63      358.39    385.92 o 
 -15   7   8      867.14     1066.02    680.30 o 
 -13   7   8     2807.06     3683.95    595.59 o 
 -11   7   8     1054.65     1055.10    300.33 o 
  -9   7   8    54576.40    51623.77   1330.07 o 
  -7   7   8    26858.50    29305.76    894.76 o 
  -5   7   8      190.52     1362.11    247.86 o 
  -3   7   8    19678.74    20927.93    568.56 o 
   3   7   8    85700.71    82057.56   1678.61 o 
   5   7   8    61486.41    62764.45   1302.38 o 
   7   7   8        4.89      262.39    367.28 o 
   9   7   8    16730.56    13544.50    786.84 o 
  11   7   8       18.91        1.10    254.67 o 
  13   7   8     7687.63     7933.59    644.17 o 
  15   7   8     4788.25     5957.97    691.79 o 
  17   7   8      941.27      406.37    481.11 o 
 -20   8   8     6658.21     9426.33   1447.51 o 
 -18   8   8      857.63      460.44    419.32 o 
 -16   8   8     4409.23     5142.50    656.76 o 
 -14   8   8    19249.06    15499.31   1013.00 o 
 -12   8   8     2548.00     3147.10    480.90 o 
 -10   8   8    22005.66    20256.97    831.72 o 
  -8   8   8    65450.69    66387.60   1588.34 o 
  -6   8   8     5123.19     5696.47    450.70 o 
  -4   8   8    39142.88    38197.99   1026.13 o 
  -2   8   8   136815.94   141732.48   2412.59 o 
   0   8   8     2405.86     2577.01    267.79 o 
   2   8   8      833.54      975.79    241.31 o 
   4   8   8   202584.05   200628.83   3317.16 o 
   6   8   8    20914.92    21645.91    924.48 o 
   8   8   8     7292.36     6910.77    630.79 o 
  10   8   8    38195.46    36706.90   1325.98 o 
  12   8   8      228.45      167.85    332.55 o 
  14   8   8    12084.03    10307.53    931.11 o 
  16   8   8     3411.10     3704.30    739.08 o 
 -19   9   8     1324.06     2271.58    561.68 o 
 -17   9   8      693.73      899.05    408.69 o 
 -15   9   8      875.89     1107.50    398.10 o 
 -13   9   8    48790.36    46707.77   1936.02 o 
 -11   9   8     1054.58      926.73    358.02 o 
  -9   9   8    80189.14    75071.04   2499.25 o 
  -7   9   8     8513.73    11675.23    667.69 o 
  -5   9   8     7540.92     7418.54    514.57 o 
  -3   9   8    10408.64    10945.48    590.95 o 
  -1   9   8    13120.32    15479.61    678.33 o 
   1   9   8     2802.53     3446.76    329.68 o 
   3   9   8    31484.10    31338.67    861.48 o 
   5   9   8     4112.52     6240.52    501.87 o 
   7   9   8    15793.21    14725.54    746.57 o 
   9   9   8    34978.06    33041.25   1082.95 o 
  11   9   8     2243.96     1892.86    373.94 o 
  13   9   8      483.65      282.60    353.30 o 
  15   9   8      240.90     -145.24    494.91 o 
  17   9   8     4329.94     4104.62   1206.97 o 
 -18  10   8    13823.28    16055.99   1178.21 o 
 -16  10   8     2365.15     3695.28    592.85 o 
 -14  10   8     2211.09     1188.95    417.29 o 
 -12  10   8      673.06      996.59    367.11 o 
 -10  10   8    13778.87    14635.21    955.77 o 
  -8  10   8      773.50     1079.77    302.52 o 
  -6  10   8    13689.03    13088.37    675.75 o 
  -4  10   8    66303.31    66574.92   1592.10 o 
  -2  10   8   449782.72   449717.03   8546.87 o 
   0  10   8    97317.87    90795.45   1774.98 o 
   2  10   8    34883.79    32938.27   1129.19 o 
   4  10   8      137.86      385.43    253.85 o 
   6  10   8     1550.01     2429.51    548.47 o 
   8  10   8    10349.38    11632.06   1108.80 o 
  10  10   8    50288.47    49252.53   1645.39 o 
  12  10   8       16.43      318.36    439.71 o 
  14  10   8     8843.65    11431.02   1231.63 o 
  16  10   8     5744.84     5881.29   1133.05 o 
 -17  11   8     7836.30     9708.34   1181.60 o 
 -15  11   8    38713.41    36704.64   1539.85 o 
 -13  11   8     1616.38     1941.58    501.29 o 
 -11  11   8     3665.81     2535.10    710.08 o 
  -9  11   8    54709.30    54198.87   1495.68 o 
  -7  11   8   217268.94   216715.80   4114.20 o 
  -5  11   8    19220.34    17120.63   1037.85 o 
  -3  11   8     2556.19     3273.09    484.32 o 
  -1  11   8     2714.77     2965.44    464.97 o 
   1  11   8     5998.35     6781.09    832.19 o 
   3  11   8    19823.73    20593.87    867.55 o 
   5  11   8      454.25     1344.74    625.04 o 
   7  11   8     6572.35     6938.40    734.24 o 
   9  11   8     8424.41     9903.42    844.18 o 
  11  11   8    52404.28    47469.45   1993.51 o 
  13  11   8     5893.09     4178.66   1222.13 o 
  15  11   8        3.49      587.64    538.56 o 
 -16  12   8     2207.31     2255.39    553.69 o 
 -14  12   8     4708.48     6114.30    853.69 o 
 -12  12   8    14507.62    15612.87   2207.03 o 
 -10  12   8     2138.44     2727.57    604.08 o 
  -8  12   8     8197.00    10437.35    964.48 o 
  -6  12   8    20721.81    18887.52   1425.13 o 
  -4  12   8     9322.16     8111.42    742.06 o 
  -2  12   8    11368.79    10080.39    794.49 o 
   0  12   8       24.55      390.16    304.90 o 
   2  12   8     7937.71     8967.80    710.32 o 
   4  12   8    12037.38    14755.21    955.23 o 
   6  12   8    44002.03    42137.26   1531.60 o 
   8  12   8     7183.00     7462.71    740.54 o 
  10  12   8     2909.95     3549.29    710.11 o 
  12  12   8     3307.66     1751.95    679.32 o 
  14  12   8     1125.89     2412.45    730.39 o 
 -15  13   8       69.44      937.62    557.43 o 
 -13  13   8      409.05     1246.93    589.59 o 
 -11  13   8     1583.88     2140.32    605.64 o 
  -9  13   8     6050.69     4259.62    719.05 o 
  -7  13   8     8484.67     7446.49    741.31 o 
  -5  13   8      712.85      676.07    357.06 o 
  -3  13   8     3777.82     3959.71    558.50 o 
  -1  13   8     4318.74     5027.51    982.12 o 
   1  13   8      335.08      -42.16    336.07 o 
   3  13   8    18855.46    18963.70   1081.41 o 
   5  13   8    12763.30    12053.65    927.37 o 
   7  13   8      382.36       15.19    443.80 o 
   9  13   8     1021.75     1619.18    589.38 o 
  11  13   8      239.17     1144.38    568.74 o 
  13  13   8     9288.04     8719.46   1088.84 o 
 -14  14   8     5675.45     7031.07   1000.68 o 
 -12  14   8       33.01     -485.77    485.77 o 
 -10  14   8      281.33      -21.71    696.78 o 
  -8  14   8     4134.82     4619.97    737.64 o 
  -6  14   8     3023.05     2086.58    491.04 o 
  -4  14   8     3403.71     3637.28    563.06 o 
  -2  14   8    23396.57    24560.90   1232.69 o 
   0  14   8     2161.21     1633.02    437.18 o 
   2  14   8     2285.77     3028.42    582.02 o 
   4  14   8     3916.59     3981.52    693.18 o 
   6  14   8     1087.52     1341.13    549.26 o 
   8  14   8     6836.52     7350.74   1136.06 o 
  10  14   8    11930.49    16778.76   2734.71 o 
  12  14   8     6491.11     6789.14   1022.40 o 
 -13  15   8        1.16      171.76    579.75 o 
 -11  15   8     5102.94     4007.66    806.10 o 
  -9  15   8       18.30      -15.35    457.08 o 
  -7  15   8      578.37      787.94    392.70 o 
  -5  15   8     3111.03     1640.53    586.99 o 
  -3  15   8    14598.82    13104.11   1036.01 o 
  -1  15   8    13043.84    11684.57    943.30 o 
   1  15   8    23544.38    21540.03   1387.91 o 
   3  15   8      431.77      687.73    839.04 o 
   5  15   8      114.60     1140.45    629.50 o 
   7  15   8        8.22     -126.73    461.76 o 
   9  15   8      780.79     2310.31    671.18 o 
  11  15   8     7631.91     7724.10   1559.21 o 
 -12  16   8     7352.97     8062.58   1111.17 o 
 -10  16   8    17174.48    17595.35   1502.15 o 
  -8  16   8     2975.28     2837.30    708.33 o 
  -6  16   8     9978.64    11962.50   1004.76 o 
  -4  16   8     8793.40     7404.25    888.76 o 
  -2  16   8    17378.68    17028.12   1161.42 o 
   2  16   8      794.90     1781.23   1091.21 o 
   4  16   8     5844.71     7507.77   1694.12 o 
   6  16   8       37.70     1025.33    583.80 o 
   8  16   8     4415.42     4213.44   1156.54 o 
  -9  17   8      190.26      313.44    569.98 o 
  -7  17   8    13455.29    14072.29   1431.64 o 
  -5  17   8    13388.19    11951.56   1020.06 o 
  -3  17   8      314.46      605.37    493.30 o 
  -1  17   8     2252.97     2251.82    538.74 o 
   1  17   8      120.36      348.13    604.22 o 
   3  17   8     7225.09     6911.73   1705.58 o 
   5  17   8     4434.49     5380.38   1533.65 o 
   7  17   8     3763.58     4571.18   1048.97 o 
  -6  18   8     1011.30     2491.52    670.37 o 
  -4  18   8     2263.67     1925.20    571.57 o 
  -2  18   8      433.29      740.08    539.43 o 
   0  18   8        1.19      363.49    631.05 o 
   2  18   8     3972.33     3664.45   1013.99 o 
   4  18   8      976.90     1107.25   1095.79 o 
 -21   1   9     7174.08    10322.07   1892.42 o 
 -19   1   9    15797.51    14176.27   1189.33 o 
 -17   1   9    84036.84    80648.75   2600.22 o 
 -15   1   9     5163.56     6415.22    551.97 o 
 -13   1   9    60030.14    60632.25   1346.09 o 
 -11   1   9    23002.70    18805.17    625.79 o 
  -9   1   9      173.30      582.07    170.55 o 
  -7   1   9    74029.39    73915.41   1609.53 o 
  -5   1   9   636559.75   620550.25   9090.44 o 
  -3   1   9   130066.66   121441.34   1960.73 o 
  -1   1   9    41515.51    41558.00    813.05 o 
   1   1   9   282748.44   270469.41   4098.62 o 
   3   1   9      661.27     1593.41    172.53 o 
   5   1   9   136996.28   139655.44   2313.33 o 
   7   1   9    40272.99    38601.73    958.88 o 
  11   1   9     8123.52     8755.56    688.11 o 
  13   1   9   190838.02   178012.67   3926.67 o 
  15   1   9       22.65      -46.82    321.70 o 
  17   1   9     6408.69     6792.05    762.62 o 
  19   1   9    18238.10    15451.79   1170.81 o 
 -22   2   9      241.14      738.87    645.87 o 
 -20   2   9     4084.51     6211.91    855.05 o 
 -18   2   9     2817.52     4064.40    802.37 o 
 -16   2   9      740.07      641.35    341.54 o 
 -14   2   9      123.07      806.01    227.24 o 
 -12   2   9    12086.41    13847.37    606.76 o 
 -10   2   9     4651.42     5420.80    375.56 o 
  -8   2   9     4154.80     4508.76    307.23 o 
  -6   2   9   145764.97   149139.56   2412.30 o 
  -4   2   9    33269.77    31748.50    676.84 o 
  -2   2   9   111678.20   109694.30   1791.80 o 
   0   2   9   349073.72   341084.63   5752.69 o 
   2   2   9    47359.08    42997.87    866.31 o 
   4   2   9     3232.47     3327.47    242.20 o 
   6   2   9    85084.33    87329.60   1590.37 o 
   8   2   9    55406.16    56472.04   1593.01 o 
  10   2   9     9386.88    10484.70    595.98 o 
  12   2   9       42.34     -217.50    237.64 o 
  14   2   9     6229.90     6038.89    665.07 o 
  16   2   9     2065.64     2371.13    503.18 o 
  18   2   9        7.08      113.88    396.99 o 
 -21   3   9     1362.78     1493.39    588.11 o 
 -19   3   9    15389.00    15660.66   1266.98 o 
 -17   3   9     3138.28     4300.45    564.49 o 
 -15   3   9        8.52     -173.18    347.10 o 
 -13   3   9    27158.83    28425.93    845.69 o 
 -11   3   9   169873.16   167803.23   3114.19 o 
  -9   3   9      340.37      136.61    149.97 o 
  -7   3   9   134404.03   137710.86   2281.11 o 
  -5   3   9       30.40      412.08    114.35 o 
  -3   3   9       52.83      312.45    116.66 o 
  -1   3   9        8.82      300.51    118.29 o 
   1   3   9     1867.56     1384.65    143.18 o 
   3   3   9    16481.97    18335.21    540.03 o 
   5   3   9     4261.96     5511.80    318.76 o 
   7   3   9   140752.47   133811.33   2294.57 o 
   9   3   9    34096.64    34082.94   1002.34 o 
  11   3   9     7551.68     7242.19    608.61 o 
  13   3   9     3813.30     3808.86    655.47 o 
  15   3   9     5832.08     4195.31    562.73 o 
  17   3   9      547.77     1168.55    404.77 o 
  19   3   9    10217.36     8206.05    880.37 o 
 -20   4   9       65.00      -86.32    461.11 o 
 -18   4   9     6187.17     5738.98    962.11 o 
 -16   4   9    11729.86    11123.93    983.84 o 
 -14   4   9     2695.57     2622.88    506.32 o 
 -12   4   9       20.28      135.38    239.86 o 
 -10   4   9    11273.95    12013.33    510.99 o 
  -8   4   9    19115.54    19972.42    818.04 o 
  -6   4   9      666.16      521.43    121.03 o 
  -4   4   9     3961.76     3927.49    211.93 o 
  -2   4   9    10550.04     9290.62    442.28 o 
   2   4   9       78.49      715.38    138.73 o 
   4   4   9    23495.20    23590.82    830.94 o 
   6   4   9    20839.87    19956.71    584.78 o 
   8   4   9    42879.20    43861.47   1162.61 o 
  10   4   9      175.26      798.28    263.03 o 
  12   4   9      884.79     1768.21    453.78 o 
  14   4   9      462.28      137.27    383.83 o 
  16   4   9     2242.32     2614.85    505.81 o 
  18   4   9     6531.28     6265.21    770.09 o 
 -21   5   9     6195.00     6725.24   1124.16 o 
 -19   5   9     7600.81     9645.86   1271.12 o 
 -17   5   9     7235.04    10313.13    984.23 o 
 -15   5   9    13882.34    13561.09    917.80 o 
 -13   5   9    15765.13    15397.82    919.97 o 
 -11   5   9    62355.93    60161.14   1477.85 o 
  -9   5   9     6478.83     7261.42    491.43 o 
  -7   5   9      939.30     1413.80    247.75 o 
  -5   5   9    87537.81    91679.67   2289.70 o 
  -3   5   9   121179.74   126652.23   2076.91 o 
  -1   5   9    20602.62    24151.09    691.29 o 
   1   5   9    14351.11    16247.13    509.02 o 
   3   5   9    28300.79    29265.88    823.11 o 
   5   5   9    27269.55    24521.58    915.86 o 
   7   5   9    37474.11    35726.22   1009.09 o 
   9   5   9    72617.86    68887.37   1626.18 o 
  11   5   9    17063.04    17193.44    829.56 o 
  13   5   9    11720.44    11911.51   1003.95 o 
  15   5   9     1272.31     1405.05    422.51 o 
  17   5   9     2256.33     2453.76    526.67 o 
 -20   6   9     3954.85     3887.05    972.29 o 
 -18   6   9     3329.66     4006.06    736.22 o 
 -16   6   9    10670.57    11241.63    899.99 o 
 -14   6   9     7093.54     6308.53    728.61 o 
 -12   6   9    28317.35    28032.21    946.53 o 
 -10   6   9    45446.19    42049.04   1168.45 o 
  -8   6   9     9237.97    10209.00    566.56 o 
  -6   6   9    12958.76    13135.99    731.95 o 
  -4   6   9      564.48     1361.24    214.44 o 
  -2   6   9    31093.62    34358.61    748.14 o 
   4   6   9    25433.88    24854.55    681.60 o 
   6   6   9    21720.66    20867.53    886.20 o 
  10   6   9    20073.96    20747.57    949.06 o 
  12   6   9    50033.23    48573.87   1386.01 o 
  14   6   9     3468.98     2546.16    480.70 o 
  16   6   9     2576.82     2380.90    511.68 o 
  18   6   9       39.39      343.29    516.93 o 
 -17   7   9      365.02      199.97    366.04 o 
 -15   7   9    17124.82    17251.33   1086.74 o 
 -13   7   9    21384.04    21206.55   1125.61 o 
 -11   7   9    39086.91    40144.89   1174.46 o 
  -9   7   9    13055.05    12941.69    785.54 o 
  -7   7   9    60636.79    57608.91   1385.27 o 
  -5   7   9   336888.06   329990.94   5652.24 o 
  -3   7   9   155254.84   153496.80   2537.42 o 
  -1   7   9    26571.31    25982.16    668.08 o 
   1   7   9    87168.07    87393.88   1608.12 o 
   3   7   9   244126.47   244823.25   4238.53 o 
   5   7   9   229181.64   227025.08   3687.06 o 
   7   7   9    17173.86    17784.41   1055.99 o 
   9   7   9    14013.70    14506.43    832.28 o 
  11   7   9    16205.47    15289.26    977.44 o 
  13   7   9    22436.83    19400.04   1090.43 o 
  15   7   9      586.91      992.61    431.41 o 
  17   7   9     3757.49     4308.23   1053.28 o 
 -20   8   9     2587.27     1483.86    606.57 o 
 -18   8   9      539.22      848.59    551.59 o 
 -16   8   9     1605.85      855.81    405.14 o 
 -14   8   9    17526.05    18295.91   1096.56 o 
 -12   8   9    47438.50    46747.58   2056.46 o 
 -10   8   9    42459.20    41676.74   1752.05 o 
  -8   8   9    63442.19    63073.63   1539.91 o 
  -6   8   9     5343.41     4835.41    420.31 o 
  -4   8   9    10023.42     9422.30    520.76 o 
   0   8   9    64966.68    63940.95   1296.17 o 
   2   8   9     2753.57     3355.07    309.54 o 
   4   8   9    23436.20    25251.97    921.37 o 
   6   8   9     4534.85     7173.80    883.80 o 
   8   8   9    63853.31    59057.76   1652.94 o 
  10   8   9    37996.28    33527.81   1471.86 o 
  12   8   9     1229.75     1306.64    483.11 o 
  14   8   9      119.64     -284.98    408.61 o 
  16   8   9     2650.80     2241.82   1086.62 o 
 -19   9   9    19595.80    20949.38   2008.10 o 
 -17   9   9     1294.04      415.18    392.29 o 
 -15   9   9    13773.67    13679.22   1036.34 o 
 -13   9   9    35546.40    36876.06   1389.06 o 
 -11   9   9     9974.37    12893.01    895.55 o 
  -9   9   9     1352.36     1904.58    342.38 o 
  -7   9   9    27495.80    27961.30    933.18 o 
  -5   9   9      958.89      959.30    376.31 o 
  -3   9   9   198295.06   191298.14   3548.07 o 
  -1   9   9   290112.56   283220.34   4497.75 o 
   1   9   9     3227.35     4751.90    446.20 o 
   3   9   9     2716.30     2684.35    377.00 o 
   5   9   9    45881.48    50552.69   1742.74 o 
   7   9   9        9.66      383.79    285.43 o 
   9   9   9    64675.29    62959.02   1916.92 o 
  11   9   9    36628.58    36559.28   1393.74 o 
  13   9   9     3248.75     4883.39    742.01 o 
  15   9   9     3327.69     3067.51    903.71 o 
 -18  10   9     1026.03     1183.41    481.50 o 
 -16  10   9    11203.57    11508.98    985.07 o 
 -14  10   9     5567.51     5463.38    669.53 o 
 -12  10   9     6465.11     7036.67    721.21 o 
 -10  10   9     4846.47     3910.75    473.46 o 
  -8  10   9       34.14      319.17    278.55 o 
  -6  10   9     4169.03     5369.51    583.38 o 
  -4  10   9     1007.75     1981.43    540.34 o 
  -2  10   9    10313.79    13254.49   1049.44 o 
   0  10   9    58892.61    57397.71   1671.82 o 
   2  10   9       76.85     -212.89    212.89 o 
   4  10   9     1471.56     2672.38    409.06 o 
   6  10   9     2194.99     2045.42    426.38 o 
   8  10   9    16006.47    17585.73   1028.43 o 
  12  10   9     2484.44     2570.27    606.87 o 
  14  10   9     4207.81     3810.45    829.29 o 
  16  10   9      279.50     1768.17    811.91 o 
 -17  11   9      427.25     1221.13    463.08 o 
 -15  11   9    10187.15    11694.90    972.73 o 
 -13  11   9    22425.32    19890.79   1190.01 o 
 -11  11   9       18.82     -187.32    328.24 o 
  -9  11   9     2140.11     3290.70    527.33 o 
  -7  11   9     7146.48     9931.84   1081.67 o 
  -5  11   9     4617.03     6312.71    638.45 o 
  -3  11   9    38260.99    37655.42   1347.55 o 
  -1  11   9    31535.54    35237.34   1533.00 o 
   1  11   9     1948.18     2682.66    382.75 o 
   3  11   9      450.50     1570.76    361.33 o 
   5  11   9     5989.99     5412.53    715.17 o 
   7  11   9     5159.39     5144.93    737.41 o 
   9  11   9    34034.43    32895.15   1328.41 o 
  11  11   9    16399.94    17035.86   1327.48 o 
  13  11   9        8.65     -171.71    797.77 o 
  15  11   9     1530.61     1519.39    713.28 o 
 -16  12   9     3913.34     3481.99    759.63 o 
 -14  12   9    12845.21    12448.99   1241.73 o 
 -12  12   9    18107.23    19576.93   1840.79 o 
 -10  12   9      474.15     1643.59    853.21 o 
  -8  12   9    12544.69    13107.26    938.69 o 
  -6  12   9       42.56     -167.38    293.62 o 
  -4  12   9     4555.76     3783.52    551.64 o 
  -2  12   9     8710.47     7534.57    699.75 o 
   0  12   9     1367.40      970.22    495.01 o 
   2  12   9       57.91      383.62    302.72 o 
   4  12   9     1858.80     2324.05    549.88 o 
   6  12   9      429.96      971.91    395.60 o 
   8  12   9      137.61      -71.46    338.82 o 
  10  12   9     3916.90     3896.51    719.68 o 
  12  12   9       31.05      737.32    518.08 o 
 -15  13   9      137.11     -446.43    498.68 o 
 -13  13   9      101.77     -196.84    483.46 o 
 -11  13   9     1670.98     1686.83    588.56 o 
  -9  13   9     1726.00     1749.57    552.15 o 
  -7  13   9     5589.11     6256.21    690.62 o 
  -5  13   9       63.54      577.70    413.94 o 
  -3  13   9    47860.97    47756.69   1773.44 o 
  -1  13   9    15087.59    15776.56   1013.31 o 
   1  13   9      218.66      166.98    316.21 o 
   3  13   9      202.91      836.85    538.57 o 
   5  13   9     1440.48     1184.82    486.70 o 
   7  13   9     4503.69     4592.36    761.67 o 
   9  13   9     6545.46     7297.34    953.19 o 
  11  13   9      236.86      -24.18    637.30 o 
  13  13   9     3110.22     4015.53    989.58 o 
 -14  14   9     3237.14     4932.78   1155.64 o 
 -12  14   9     4616.86     5374.57   1114.96 o 
 -10  14   9     6894.71     6800.39   1234.43 o 
  -8  14   9     5484.10     5432.41    769.64 o 
  -6  14   9      311.98      952.78    399.28 o 
  -4  14   9    19596.32    18621.60   1155.25 o 
  -2  14   9     4037.10     4381.56    621.93 o 
   0  14   9    29091.20    24755.47   1249.52 o 
   2  14   9      609.70      455.61    359.84 o 
   4  14   9     7745.64     7007.07   1046.16 o 
   6  14   9     4302.75     5421.20    994.82 o 
   8  14   9     2436.16     4211.74    760.37 o 
  10  14   9     3375.61     3624.02    769.36 o 
  12  14   9    14203.90    15575.03   1770.19 o 
 -13  15   9    14547.35    16798.38   3610.68 o 
 -11  15   9     1512.64     1690.14    603.95 o 
  -9  15   9      109.42      543.33    496.10 o 
  -7  15   9     1950.55     1741.50    464.48 o 
  -5  15   9     7265.89     7992.91    806.55 o 
  -3  15   9     2752.03     4382.94    608.36 o 
  -1  15   9      947.67     2068.89    471.25 o 
   1  15   9     2102.24     2175.70    496.16 o 
   3  15   9    10033.47    10359.58   1273.60 o 
   5  15   9    18478.65    20258.38   2728.01 o 
   7  15   9      468.70     1176.03    912.39 o 
   9  15   9    14854.42    16125.70   1445.50 o 
 -12  16   9      716.93     1023.19    650.32 o 
 -10  16   9     9113.62     8945.03   1087.57 o 
  -8  16   9     8302.27     8532.84   1053.30 o 
  -6  16   9       30.80      261.54    396.94 o 
  -4  16   9    12829.79    12221.18   1014.84 o 
  -2  16   9       91.80      648.27    423.74 o 
   0  16   9    33633.71    33924.34   1494.07 o 
   2  16   9      397.09     2085.89    765.98 o 
   4  16   9      400.55     -107.75    857.38 o 
   6  16   9     5153.01     5990.17   1483.21 o 
   8  16   9     4684.29     4032.42   1313.57 o 
  -9  17   9     2612.38     3591.39    886.48 o 
  -7  17   9     1288.32     2049.52    841.86 o 
  -5  17   9      199.22      149.87    477.06 o 
  -3  17   9     1599.37     1830.12    516.28 o 
  -1  17   9     1543.84     1426.51    523.79 o 
   1  17   9      655.83     1020.90    723.95 o 
   3  17   9      251.11      722.76    682.49 o 
   5  17   9      747.36     2232.85   1155.39 o 
   7  17   9    20616.76    18894.37   2695.92 o 
  -6  18   9    24273.71    22629.20   1758.69 o 
  -4  18   9     2116.19     1990.62    555.63 o 
  -2  18   9       87.80      326.84    526.92 o 
   0  18   9     2568.51     3889.41   1061.78 o 
   2  18   9    22661.43    20890.92   2098.74 o 
   4  18   9       20.28      735.99    804.01 o 
 -22   0  10     5187.04     4096.61   1391.52 o 
 -20   0  10    10493.98     8848.85   1710.17 o 
 -18   0  10    40512.23    41862.42   3042.08 o 
 -16   0  10    87325.50    80571.77   3080.67 o 
 -14   0  10    64766.38    63709.19   5368.92 o 
 -12   0  10     8849.36     9044.08    713.67 o 
 -10   0  10    22755.54    22947.11   1536.25 o 
  -8   0  10   400437.91   384283.28   8257.01 o 
  -6   0  10   168925.77   180957.14   4081.23 o 
  -4   0  10   275755.72   305193.34   6519.66 o 
   0   0  10   444264.00   441830.59   9260.72 o 
   2   0  10   266927.91   275041.19   5945.69 o 
   4   0  10    31953.79    29769.25   1000.12 o 
   6   0  10     2349.22     3700.52    471.29 o 
   8   0  10       38.97     -214.58    214.58 o 
  10   0  10    10574.81    11442.64   1054.64 o 
  12   0  10   176167.45   161749.89   5096.05 o 
  14   0  10    51032.13    48317.68   2294.46 o 
  16   0  10    41041.21    47489.76   2402.31 o 
  18   0  10      948.98      293.70    589.36 o 
 -21   1  10     2602.83     3885.61    911.28 o 
 -19   1  10     7662.45     9005.76    976.98 o 
 -17   1  10     4910.64     6264.29    775.81 o 
 -15   1  10     4010.56     4019.17    406.09 o 
 -13   1  10    24739.50    23336.50    767.15 o 
 -11   1  10    35055.61    34292.16    885.39 o 
  -9   1  10     1264.98     1005.16    198.28 o 
  -7   1  10   148368.05   152876.48   2502.65 o 
  -5   1  10   238557.20   243431.27   3745.35 o 
  -3   1  10     8140.40     8178.69    456.39 o 
  -1   1  10    82787.43    76495.61   1340.73 o 
   1   1  10   106171.54    98489.48   1672.39 o 
   3   1  10    30554.66    30038.31    694.90 o 
   5   1  10     2684.88     2786.91    247.89 o 
   7   1  10     2958.98     4539.70    357.66 o 
   9   1  10      818.58      785.23    256.91 o 
  11   1  10        4.77      682.34    295.71 o 
  13   1  10      673.62     1383.68    414.01 o 
  15   1  10     2079.57     2437.32    478.51 o 
  17   1  10     1398.15     1238.72    459.15 o 
 -22   2  10     3507.78     3274.92    889.32 o 
 -20   2  10    12161.88    11063.93   1098.79 o 
 -18   2  10      943.29      812.02    429.25 o 
 -16   2  10    19194.68    21204.43   1433.85 o 
 -14   2  10       35.02       -8.18    202.35 o 
 -12   2  10    90973.72    93955.65   1817.05 o 
 -10   2  10    30303.15    30364.13    954.28 o 
  -8   2  10   259039.75   254582.56   3987.79 o 
  -6   2  10     2505.10     2199.87    333.02 o 
  -4   2  10     9136.41    11456.43    657.33 o 
   4   2  10     6364.95     6436.39    338.06 o 
   6   2  10   131694.55   130530.02   2442.34 o 
   8   2  10    98235.28    99024.46   2043.37 o 
  10   2  10     5336.10     6370.78    498.28 o 
  12   2  10    14315.21    14633.90    917.83 o 
  14   2  10      612.81      567.08    330.95 o 
  16   2  10    23744.52    23022.55   1755.35 o 
  18   2  10     3967.69     4503.63    751.44 o 
 -21   3  10      108.44      607.63    543.51 o 
 -19   3  10        1.08      691.97    449.17 o 
 -17   3  10      127.03      176.87    306.01 o 
 -15   3  10     5478.79     5571.83    596.47 o 
 -13   3  10    25625.20    25435.37   1339.24 o 
 -11   3  10   119516.86   118092.07   2485.47 o 
  -9   3  10    59034.77    60228.23   1225.36 o 
  -7   3  10     2622.81     3013.43    342.08 o 
  -5   3  10    21751.31    23323.12    785.87 o 
  -3   3  10    31341.46    33317.23    700.80 o 
  -1   3  10     9781.60     8397.60    396.05 o 
   1   3  10    63096.70    58380.76   1094.17 o 
   3   3  10    15611.35    17374.09    496.79 o 
   5   3  10    32659.42    36420.99    837.95 o 
   7   3  10    22089.16    22985.34    806.16 o 
   9   3  10      171.84      173.41    233.29 o 
  11   3  10     3353.39     2537.58    419.85 o 
  13   3  10    18757.84    18279.17   1047.67 o 
  15   3  10      308.66      878.14    374.26 o 
  17   3  10       86.33     -153.97    359.11 o 
 -20   4  10     2264.13     4011.52    893.68 o 
 -18   4  10     4188.02     4111.88    676.62 o 
 -16   4  10    18239.31    18874.50   1829.22 o 
 -14   4  10     4734.60     4828.82    568.17 o 
 -12   4  10     1743.14     2967.91    391.06 o 
 -10   4  10     5601.15     5713.74    367.24 o 
  -8   4  10     2618.39     3557.26    268.74 o 
  -6   4  10     8384.42    10098.18    624.70 o 
  -4   4  10    10331.22    10690.76    448.69 o 
  -2   4  10      561.56      524.16    148.14 o 
   0   4  10    34339.88    32898.50    967.23 o 
   2   4  10   107896.16   101800.48   1756.79 o 
   4   4  10    23111.66    22770.39    611.47 o 
   6   4  10    15975.80    16526.71    950.27 o 
   8   4  10     2635.26     3445.45    399.87 o 
  10   4  10    19482.82    17861.85    932.25 o 
  12   4  10     8512.33     8973.21    882.16 o 
  14   4  10      808.54     1591.54    392.20 o 
  16   4  10     5227.08     7879.26    784.58 o 
  18   4  10     8975.23     9954.43    964.09 o 
 -21   5  10      723.33      259.27    577.56 o 
 -19   5  10      278.14      388.72    480.05 o 
 -17   5  10    10699.37    14395.11   2456.50 o 
 -15   5  10    10523.90     9730.11    786.46 o 
 -13   5  10     1145.61     1276.16    316.59 o 
 -11   5  10      347.82      525.53    399.63 o 
  -9   5  10    11995.01    12276.98    626.77 o 
  -7   5  10     1009.82      923.97    223.31 o 
  -5   5  10     6195.19     6634.98    393.39 o 
  -3   5  10    21094.69    21286.12    604.39 o 
  -1   5  10    65501.41    60807.91   1325.78 o 
   3   5  10    50827.34    54102.80   1095.77 o 
   5   5  10    46626.31    47115.90   1030.50 o 
   7   5  10    32437.20    36075.87   1028.66 o 
   9   5  10     1272.27     2054.98    345.28 o 
  11   5  10     3181.72     3800.37    449.05 o 
  13   5  10     7204.11     6950.12    804.40 o 
  15   5  10     1263.77     1865.97    501.29 o 
  17   5  10     4213.96     4900.56    687.23 o 
 -20   6  10     7503.22    10469.06   1163.13 o 
 -18   6  10      658.50      694.10    424.93 o 
 -16   6  10     3797.21     5192.35    639.85 o 
 -14   6  10     1284.23     1308.82    394.69 o 
 -12   6  10    24982.16    24412.76    914.28 o 
 -10   6  10      599.10      480.66    285.03 o 
  -8   6  10   213670.97   209029.00   3817.30 o 
  -6   6  10     9053.79     9459.96    713.58 o 
  -4   6  10    72130.95    61753.86   1167.05 o 
  -2   6  10    44494.14    41945.64   1028.84 o 
   0   6  10   225234.73   225359.98   3977.38 o 
   2   6  10     6643.54     6639.93    348.65 o 
   4   6  10    84326.27    85433.09   1818.09 o 
   6   6  10    57036.13    53294.26   1311.98 o 
   8   6  10    38451.52    34388.48   1037.85 o 
  10   6  10    17276.54    17219.68    896.23 o 
  12   6  10      254.22      487.61    299.49 o 
  14   6  10      953.71     2029.17    556.99 o 
  16   6  10     4961.42     4889.54    657.25 o 
 -19   7  10      800.42     1434.85    465.77 o 
 -17   7  10      175.62     -211.69    320.30 o 
 -15   7  10      347.73     -288.62    378.80 o 
 -13   7  10    33869.44    31510.46   1235.65 o 
 -11   7  10    17604.07    18004.28    826.07 o 
  -9   7  10     5018.22     6411.00    518.12 o 
  -7   7  10    43163.85    41292.59   1125.86 o 
  -5   7  10     8200.99    10385.35    530.07 o 
  -3   7  10      271.56      487.42    147.25 o 
  -1   7  10    36410.17    33944.73    780.13 o 
   1   7  10    32648.05    31790.99   1040.70 o 
   3   7  10     8701.60     8727.57    436.83 o 
   5   7  10    44718.76    43007.91   1021.94 o 
   9   7  10    15499.97    15364.93    937.25 o 
  11   7  10      678.66      902.14    320.55 o 
  13   7  10     4656.89     4630.87    615.78 o 
  15   7  10     3439.18     4348.47    735.38 o 
  17   7  10     6525.79    10394.58   1465.18 o 
 -20   8  10     3848.75     3742.10   1053.31 o 
 -18   8  10      814.90     -246.23    395.08 o 
 -16   8  10      419.90       16.32    324.20 o 
 -14   8  10    66616.41    66166.84   2002.05 o 
 -12   8  10    10371.10    10874.27    901.00 o 
 -10   8  10    10738.07    11223.04    667.62 o 
  -8   8  10   171419.58   174640.97   3349.59 o 
  -6   8  10      881.23     1826.23    303.19 o 
  -4   8  10    21279.42    19281.73    779.21 o 
  -2   8  10    24293.87    23781.13    649.95 o 
   0   8  10    23757.27    24866.21   1009.13 o 
   2   8  10     1650.62     1651.30    306.80 o 
   4   8  10   119979.11   119872.31   2452.96 o 
   6   8  10     1614.65     1833.45    395.69 o 
  10   8  10    71761.82    68773.38   2007.11 o 
  12   8  10      145.92      -74.56    304.11 o 
  14   8  10      202.99      247.05    473.99 o 
  16   8  10     9795.42    10036.42   1379.62 o 
 -19   9  10     2392.88     2514.68    585.55 o 
 -17   9  10     2116.10     2691.06    607.84 o 
 -15   9  10     2944.10     5179.42    722.99 o 
 -13   9  10    53258.06    47091.30   1599.78 o 
 -11   9  10     4667.82     6607.35    572.86 o 
  -9   9  10    32407.30    30601.81   1423.39 o 
  -7   9  10     2077.02     2482.32    357.31 o 
  -5   9  10    12508.11    11704.20   1009.54 o 
  -3   9  10    45820.04    46145.09   1467.48 o 
  -1   9  10    19104.51    21279.73    806.39 o 
   1   9  10    74541.76    74163.15   1711.88 o 
   3   9  10    33071.88    32878.46   1419.27 o 
   5   9  10    42006.42    42091.02   1585.61 o 
   7   9  10      934.53     1964.34    475.92 o 
   9   9  10    34714.72    34716.72   1521.09 o 
  11   9  10       49.24      494.06    417.02 o 
  13   9  10     3344.27     2945.90    560.24 o 
  15   9  10      222.46     1680.78    818.93 o 
 -18  10  10     1049.52     1385.50    513.38 o 
 -16  10  10      798.87     1969.97    508.27 o 
 -14  10  10    46467.65    47158.75   1670.61 o 
 -12  10  10     9457.94     7948.37    839.13 o 
 -10  10  10    18565.45    20902.79   1218.64 o 
  -8  10  10     3254.73     2665.07    480.95 o 
  -6  10  10        0.31      276.65    269.51 o 
  -4  10  10    78172.49    74299.20   2075.65 o 
  -2  10  10   352773.25   326728.69  11879.60 o 
   0  10  10    13385.85    14172.43    715.80 o 
   2  10  10    14431.47    13716.11    821.80 o 
   4  10  10      957.88     2067.13    390.99 o 
   6  10  10      694.54      242.91    335.55 o 
   8  10  10    11545.62    12224.51   2462.03 o 
  10  10  10    41508.86    35327.20   1595.01 o 
  12  10  10      401.92     1419.32    567.62 o 
 -17  11  10     2723.46     3705.33    772.03 o 
 -15  11  10    30206.68    23317.33   2464.82 o 
 -13  11  10     2300.92     1375.97    547.82 o 
 -11  11  10     3909.45     5263.46    784.04 o 
  -9  11  10     4551.23     5074.70    640.43 o 
  -7  11  10     3595.81     4041.90    569.08 o 
  -5  11  10    10546.00    10057.90   1047.92 o 
  -3  11  10    35769.75    37630.04   1789.25 o 
  -1  11  10     3739.87     5028.78    609.16 o 
   1  11  10    28683.74    30200.06   1017.97 o 
   3  11  10    76506.44    73474.35   3701.30 o 
   5  11  10     8240.78     9536.03    919.57 o 
   7  11  10     3653.28     4007.20    729.45 o 
   9  11  10    15502.20    17121.54   1258.62 o 
  11  11  10    21877.45    19435.58   1764.17 o 
  13  11  10      523.53      -82.53    625.84 o 
 -16  12  10     2138.78     1266.08    566.02 o 
 -14  12  10     2949.72     3431.36    726.46 o 
 -12  12  10     4418.08     3874.82    766.87 o 
 -10  12  10     7231.18     9301.69   1014.10 o 
  -8  12  10     1200.97     1487.58    427.42 o 
  -6  12  10    13604.13    13701.87    963.84 o 
  -4  12  10    10965.23     9962.65    824.35 o 
  -2  12  10     7054.12     7887.23    743.79 o 
   0  12  10      121.21      430.88    325.49 o 
   2  12  10    32414.38    31110.73   1275.93 o 
   4  12  10    12834.06    10270.42    834.93 o 
   6  12  10      322.26      131.68    386.30 o 
   8  12  10     4943.04     3852.01    671.85 o 
  10  12  10     1610.14      956.05    658.49 o 
  12  12  10      466.72      391.86    632.76 o 
  14  12  10      365.87      889.50    693.89 o 
 -15  13  10     1043.13     1678.64    672.91 o 
 -13  13  10     3671.57     3456.76    764.47 o 
 -11  13  10     8652.67     7623.54    963.44 o 
  -9  13  10    16371.32    16795.98   1414.95 o 
  -7  13  10    21659.59    21592.02   1180.43 o 
  -5  13  10     2495.75     2628.38    680.28 o 
  -3  13  10      314.28      241.61    333.92 o 
  -1  13  10     3420.29     3135.43    513.07 o 
   1  13  10     3337.32     2413.90    464.28 o 
   3  13  10       90.00      170.75    400.68 o 
   5  13  10     1627.32     1402.24    492.72 o 
   7  13  10     3096.17     4149.00    703.72 o 
   9  13  10     2490.36     2007.88   1041.92 o 
  11  13  10     3082.93     4410.84    968.04 o 
 -14  14  10    20667.17    23806.07   1751.75 o 
 -12  14  10    12733.42    11196.19   1194.80 o 
 -10  14  10      609.27      196.47    487.77 o 
  -8  14  10      425.45      901.11    634.64 o 
  -6  14  10     3454.10     3814.69    565.13 o 
  -4  14  10      388.96     1456.87    441.73 o 
  -2  14  10     9823.71     9201.77   1034.35 o 
   0  14  10     5377.57     5394.78    665.92 o 
   2  14  10    11154.45    10051.53   1034.55 o 
   4  14  10     2898.03     1889.84    661.57 o 
   6  14  10     1919.04     1002.04    845.91 o 
   8  14  10     5463.50     3858.24   1676.93 o 
  10  14  10    13365.95    13874.43   3636.97 o 
 -13  15  10     1320.39     1426.21    634.43 o 
 -11  15  10     1710.53     1083.96    560.23 o 
  -9  15  10     2014.17     2457.40   1132.57 o 
  -7  15  10      285.15      -12.74    361.28 o 
  -5  15  10    16374.38    15593.47   1119.71 o 
  -3  15  10    19211.92    18885.47   1914.18 o 
  -1  15  10    15624.22    15884.68   1163.40 o 
   1  15  10     6043.88     5565.78    894.06 o 
   3  15  10     5327.17     6304.20    898.37 o 
   5  15  10      303.22      917.46   1503.85 o 
   7  15  10      443.62     1689.54   1063.70 o 
   9  15  10      677.83     1815.96    797.58 o 
 -12  16  10     2894.54     2915.59    797.00 o 
 -10  16  10      944.93     2391.27    748.17 o 
  -8  16  10     8453.39     8982.62   1100.99 o 
  -6  16  10       11.93     -303.65    376.98 o 
  -4  16  10       51.69     1104.47    595.93 o 
  -2  16  10     7568.04     5924.04    749.54 o 
   0  16  10      802.18     1892.39    502.14 o 
   2  16  10     1567.74     2481.36    835.55 o 
   4  16  10     1202.64     1158.33    729.17 o 
   6  16  10    21098.56    18763.19   2433.43 o 
   8  16  10     8916.48     8048.79   1829.37 o 
  -9  17  10    16650.88    19780.98   1662.87 o 
  -7  17  10      717.82     -311.59    491.12 o 
  -5  17  10        8.25     -185.20    406.54 o 
  -3  17  10    13390.32    15686.79   1353.00 o 
  -1  17  10      472.90      920.92    430.62 o 
   1  17  10     5570.88     6056.72   1176.03 o 
   3  17  10     6870.94     6729.02   1219.79 o 
   5  17  10     3838.36     5980.57   1256.26 o 
  -6  18  10     2507.36     2890.54    775.49 o 
  -4  18  10      307.47      407.03    468.97 o 
  -2  18  10      801.30      861.27    480.94 o 
   0  18  10     1823.03     1704.75    793.71 o 
   2  18  10     2519.56     4219.62   1132.47 o 
 -21   1  11    12311.28    13160.25   1511.69 o 
 -19   1  11     1217.96     1674.94    608.22 o 
 -17   1  11    41179.21    43220.09   2351.13 o 
 -15   1  11      363.82      299.73    239.85 o 
 -13   1  11       72.18      112.92    212.06 o 
 -11   1  11   196721.70   187608.50   3136.51 o 
  -9   1  11     4032.37     5246.77    391.43 o 
  -7   1  11    24010.16    26733.32    838.11 o 
  -3   1  11    57114.45    59100.20   1106.94 o 
   1   1  11   158927.61   142659.56   2328.63 o 
   3   1  11    79043.70    85446.11   1534.51 o 
   5   1  11    26453.89    26584.91    822.98 o 
   7   1  11    45462.34    41798.96    968.08 o 
   9   1  11     2925.89     2684.98    350.15 o 
  11   1  11    29949.45    28553.46   1099.61 o 
  13   1  11    74082.61    74970.49   2556.10 o 
  15   1  11    10257.09    10281.40    878.96 o 
 -22   2  11     4717.67     4785.04   1045.85 o 
 -20   2  11      152.39      924.81    502.45 o 
 -18   2  11        4.19     -251.50    364.21 o 
 -16   2  11     7006.21     7761.03    714.13 o 
 -14   2  11     3432.70     5127.03    495.70 o 
 -12   2  11   166290.92   160487.38   3052.99 o 
 -10   2  11   148548.19   147507.64   2528.31 o 
  -8   2  11      672.11     1432.28    211.35 o 
  -6   2  11    16627.55    20359.05    561.76 o 
  -4   2  11      732.58     1206.27    198.21 o 
  -2   2  11    18677.11    19153.40    500.90 o 
   0   2  11    95903.83    90960.74   1764.19 o 
   2   2  11     4837.90     2957.83    230.39 o 
   4   2  11     3227.17     4082.33    290.53 o 
   6   2  11     9090.87     9124.88    473.95 o 
   8   2  11    11958.88    11651.95    617.37 o 
  10   2  11     4204.45     4480.85    502.99 o 
  12   2  11      156.91     -102.95    293.07 o 
  14   2  11      165.00      916.13    438.76 o 
  16   2  11    11942.44    10578.76   1366.56 o 
  18   2  11    30694.92    27729.79   1522.14 o 
 -21   3  11      239.17      671.07    550.73 o 
 -19   3  11     8489.46     8350.44    949.89 o 
 -17   3  11     2056.96     1677.51    484.25 o 
 -15   3  11     3438.70     2545.75    572.48 o 
 -13   3  11    47091.90    46648.97   1284.49 o 
 -11   3  11    57051.93    56151.06   1309.37 o 
  -9   3  11    53996.01    56049.14   1174.31 o 
  -7   3  11    26576.45    28072.59    919.39 o 
  -5   3  11     3827.48     3173.89    235.74 o 
  -3   3  11    24369.59    28671.35    643.55 o 
  -1   3  11    35703.12    35935.70    896.34 o 
   1   3  11    43504.28    47396.03    947.94 o 
   3   3  11    31311.57    35095.45    796.90 o 
   5   3  11    57811.16    54543.36   1130.76 o 
   7   3  11   257832.11   263671.78   4628.39 o 
   9   3  11      290.51      233.57    238.97 o 
  11   3  11    10930.64     9822.39    820.27 o 
  13   3  11     1061.43     1592.94    401.24 o 
  15   3  11      556.56      394.99    349.97 o 
  17   3  11     1276.89     1600.58    763.36 o 
 -20   4  11    19302.93    24880.82   3724.08 o 
 -18   4  11    10443.47     9307.14    973.92 o 
 -16   4  11     4176.50     3027.43    823.25 o 
 -14   4  11    19703.80    19218.58   1088.09 o 
 -12   4  11    42251.66    42384.37   1199.84 o 
 -10   4  11    77640.17    73862.20   1674.09 o 
  -8   4  11    98476.05    96890.74   2557.23 o 
  -6   4  11   320599.38   322803.84   4938.85 o 
  -4   4  11    48111.88    47306.20    943.50 o 
  -2   4  11    90221.58    81760.89   1656.96 o 
   2   4  11     1639.93     2155.34    269.92 o 
   4   4  11     1028.98     1310.65    203.20 o 
   6   4  11     8683.75     8955.89    444.70 o 
  10   4  11    17176.64    18650.32    813.60 o 
  12   4  11    37416.50    39666.39   1902.60 o 
  14   4  11    39773.40    39196.26   1447.46 o 
  16   4  11      353.57      862.93    419.25 o 
  18   4  11      251.96      493.33    443.69 o 
 -21   5  11    14764.90    17200.06   1501.64 o 
 -19   5  11    16006.49    17622.73   1565.19 o 
 -17   5  11     1248.75     2600.67    901.00 o 
 -15   5  11    14106.41    15845.76   1339.20 o 
 -13   5  11    36395.23    37698.58   1150.74 o 
 -11   5  11    69516.77    64862.16   1579.15 o 
  -9   5  11    23054.48    21676.14    771.69 o 
  -7   5  11   166888.55   157641.52   2598.30 o 
  -5   5  11    53147.25    49021.79    991.21 o 
  -3   5  11    17171.55    15270.27    710.46 o 
  -1   5  11      981.58      831.98    283.24 o 
   1   5  11    68582.91    73775.34   1580.74 o 
   3   5  11     1350.36     1345.78    199.36 o 
   5   5  11      521.12     1060.45    207.26 o 
   7   5  11    41557.64    40655.06   2050.52 o 
   9   5  11       30.35      184.45    239.56 o 
  11   5  11      248.63      -53.10    267.80 o 
  13   5  11     3076.83     4084.62    651.11 o 
  15   5  11     4514.57     4442.46    597.44 o 
  17   5  11     8324.24     9798.38    928.89 o 
 -20   6  11     5464.03     8684.92   1048.66 o 
 -18   6  11     6580.27     7652.96    791.70 o 
 -16   6  11    26087.66    27076.86   2271.75 o 
 -14   6  11     3243.36     2916.07    481.35 o 
 -12   6  11    27347.28    26470.60    941.97 o 
 -10   6  11    30917.56    29556.06    963.11 o 
  -8   6  11    82842.25    87398.65   1894.06 o 
  -6   6  11      646.55      201.55    183.66 o 
  -4   6  11      534.24      456.57    168.82 o 
  -2   6  11   103691.63   101083.84   2020.29 o 
   0   6  11    12023.82    11588.53    559.15 o 
   2   6  11     4192.15     4240.26    316.62 o 
   4   6  11    21945.17    21859.78    791.48 o 
   6   6  11    12007.46    12493.17    631.83 o 
   8   6  11    16389.52    17718.35    989.65 o 
  10   6  11    18017.43    18767.58   1258.48 o 
  12   6  11     1393.07     1136.23    348.22 o 
  14   6  11      520.70      816.05    475.64 o 
  16   6  11     7777.54     6961.07    904.17 o 
 -19   7  11    11255.25    12772.07   1078.69 o 
 -17   7  11       77.16       -5.12    333.04 o 
 -15   7  11     1737.39     1696.14    624.05 o 
 -13   7  11       83.73     -161.19    315.54 o 
 -11   7  11    14133.01    14771.07    771.03 o 
  -9   7  11    76413.48    75187.14   1751.78 o 
  -7   7  11    74610.55    73083.57   1665.16 o 
  -5   7  11    66321.37    65173.65   1475.63 o 
  -3   7  11      603.91     1111.45    182.32 o 
  -1   7  11      304.58      586.24    204.91 o 
   1   7  11     9437.67    10973.31    585.66 o 
   3   7  11    97874.22    95856.65   2031.79 o 
   5   7  11    13699.40    13615.96   1139.90 o 
   7   7  11    42884.71    38368.56   2708.31 o 
   9   7  11    13378.23    12390.87    713.67 o 
  11   7  11     7799.53     6905.53    830.06 o 
  13   7  11    18874.41    16500.28   1270.98 o 
  15   7  11        3.72      203.75    440.84 o 
 -20   8  11       47.52      477.54    450.81 o 
 -18   8  11     4236.82     4880.55    694.53 o 
 -16   8  11     1078.81      631.96    380.56 o 
 -14   8  11     8190.77     8786.90    776.52 o 
 -12   8  11    11494.01    11152.24    866.59 o 
 -10   8  11     2851.86     4021.59    451.36 o 
  -8   8  11    32855.36    34467.55   1144.60 o 
  -6   8  11    56409.00    56280.79   1393.11 o 
  -4   8  11      368.96      327.71    289.56 o 
  -2   8  11       90.70      360.39    262.17 o 
   0   8  11    63693.16    62289.71   1940.72 o 
   2   8  11    75844.66    75142.46   1715.70 o 
   4   8  11   190471.69   192185.91   3614.20 o 
   6   8  11    23669.68    26153.08   1057.75 o 
   8   8  11    40392.86    35679.64   1307.19 o 
  10   8  11     9832.57     9919.57    826.47 o 
  12   8  11    12356.53    13854.41   1011.87 o 
  14   8  11     6314.31     5370.91    792.43 o 
  16   8  11    11952.01    11837.52   1512.87 o 
 -19   9  11        9.24      263.31    438.82 o 
 -17   9  11    16919.85    17189.23   1217.12 o 
 -15   9  11     3190.45     3113.02    676.66 o 
 -13   9  11     3155.44     3860.32    678.65 o 
 -11   9  11    28871.41    32045.67   1102.43 o 
  -9   9  11     5493.00     6557.84    658.22 o 
  -7   9  11     1301.12     1984.93    383.00 o 
  -5   9  11     7936.57     6851.52    646.78 o 
  -3   9  11   232189.30   224025.00   4722.65 o 
  -1   9  11    98823.87    94451.55   2035.99 o 
   1   9  11     7646.55     9360.33    606.35 o 
   3   9  11     4356.99     5595.74    500.51 o 
   5   9  11     2138.18     1011.96    350.87 o 
   7   9  11    15428.45    13746.72    905.36 o 
   9   9  11     8364.37     8148.83    763.92 o 
  11   9  11     2087.96     1695.31    452.60 o 
  13   9  11     3125.90     3347.24    587.96 o 
  15   9  11    30187.22    27055.75   2217.56 o 
 -18  10  11     1021.16     1295.37    599.08 o 
 -16  10  11    20576.42    22832.79   2365.59 o 
 -14  10  11     5967.42     5687.97    829.03 o 
 -12  10  11     6985.40     6851.00    866.39 o 
 -10  10  11      922.13     1107.42    408.07 o 
  -8  10  11    14367.35    15503.71   1346.67 o 
  -6  10  11    28420.20    29080.30   1159.64 o 
  -4  10  11     2832.19     3848.02    512.18 o 
  -2  10  11    15676.21    18323.43    988.91 o 
   0  10  11      107.58      -11.38    227.79 o 
   2  10  11    23058.32    20851.25    861.99 o 
   4  10  11    25711.30    25198.32   1162.07 o 
   6  10  11      973.15      985.28    394.55 o 
   8  10  11     3489.85     5086.86    643.85 o 
  10  10  11      641.61      926.00    395.92 o 
  12  10  11    15527.75    14557.66   1083.21 o 
  14  10  11       83.80     -466.10    621.30 o 
 -17  11  11     4700.59     6494.59    969.95 o 
 -15  11  11     3483.80     6017.98    877.63 o 
 -13  11  11     5586.23     5903.96    863.77 o 
 -11  11  11     4339.87     3143.78    676.77 o 
  -9  11  11      407.91      164.56    348.30 o 
  -7  11  11    28704.32    25721.13   1314.94 o 
  -5  11  11    19917.04    18041.03   1043.76 o 
  -3  11  11    16202.39    16494.58    975.04 o 
  -1  11  11     1955.17     2227.65    461.08 o 
   1  11  11     1371.07     1269.93    368.84 o 
   3  11  11    13762.38    14576.00    804.23 o 
   5  11  11     2640.76     3290.46    518.00 o 
   7  11  11      141.83      -89.59    317.38 o 
   9  11  11    10981.97    11118.25    916.82 o 
  11  11  11      531.11      384.27    397.35 o 
  13  11  11     2310.39     1476.33    590.49 o 
 -16  12  11     4283.13     3592.32    785.89 o 
 -14  12  11    16536.25    14087.06   1300.67 o 
 -12  12  11       41.72     -449.78    449.78 o 
 -10  12  11     1234.79     2975.21    703.43 o 
  -8  12  11    21431.43    20607.34   1176.97 o 
  -6  12  11     7886.99     7903.88    774.13 o 
  -4  12  11      843.63     1014.27    394.28 o 
  -2  12  11       93.65     -244.38    244.38 o 
   0  12  11     9600.10    10499.12    848.02 o 
   2  12  11    62847.93    58086.07   1826.61 o 
   4  12  11   104155.61   102330.59   3099.81 o 
   6  12  11    15280.38    14165.34   1091.93 o 
   8  12  11     2650.21     4034.49    608.50 o 
  10  12  11     3839.28     2934.62    702.10 o 
  12  12  11       14.14      441.92    473.39 o 
 -15  13  11       21.70      662.79    555.16 o 
 -13  13  11      259.08     1671.08    605.48 o 
 -11  13  11    14967.74    16697.99   1689.58 o 
  -9  13  11    12560.35    11992.78    970.73 o 
  -5  13  11     5091.20     5453.50    859.64 o 
  -3  13  11    23921.66    26433.47   1265.14 o 
  -1  13  11    19190.84    19612.89   2091.53 o 
   1  13  11     5084.77     6886.30    886.11 o 
   3  13  11    12308.55    15698.35   1299.43 o 
   5  13  11      764.48      280.12    361.85 o 
   7  13  11     2505.20     2034.32    505.05 o 
   9  13  11     3647.06     3680.36    697.02 o 
  11  13  11     1309.24     1439.32    594.03 o 
 -14  14  11      126.42     1234.10    597.98 o 
 -12  14  11     8285.38     7580.67   1791.64 o 
 -10  14  11     3606.14     2361.73    724.17 o 
  -8  14  11    10873.60     9102.30    859.42 o 
  -6  14  11        0.20     -319.34    319.34 o 
  -4  14  11     4875.33     4076.45    600.42 o 
   0  14  11     1264.10      809.34    470.16 o 
   2  14  11      807.27      652.73    516.41 o 
   4  14  11     5961.39     7343.99    923.89 o 
   6  14  11     1966.96     1827.27    604.42 o 
   8  14  11      601.82      322.73   1000.28 o 
  10  14  11     7742.47     8157.43   1055.62 o 
 -13  15  11     5796.48     5520.47    948.41 o 
 -11  15  11      611.15      618.69    519.46 o 
  -9  15  11      239.42      342.74    672.45 o 
  -7  15  11      389.97      536.71    419.01 o 
  -5  15  11    19850.51    22429.39   1332.88 o 
  -3  15  11      293.11      341.06    375.23 o 
  -1  15  11     8429.61     7262.31    788.61 o 
   1  15  11      250.38      -57.17    401.48 o 
   3  15  11     1235.29     1016.21    824.94 o 
   5  15  11     1382.91     2037.04    708.76 o 
   7  15  11    11317.89    10779.69   1735.38 o 
   9  15  11      134.21      462.99    553.78 o 
 -10  16  11     9954.28    11532.65   2018.54 o 
  -8  16  11     6134.10     7364.16   1398.20 o 
  -6  16  11      595.04      173.03    514.53 o 
  -4  16  11     9417.42     8182.56    843.16 o 
  -2  16  11      136.91      111.12    394.59 o 
   0  16  11     3226.73     3500.67    623.04 o 
   2  16  11    12039.00    12211.39   1197.97 o 
   4  16  11     2291.66     3015.32    911.14 o 
   6  16  11        0.30     1115.23    706.37 o 
   8  16  11     7080.81     7066.15   1301.30 o 
  -9  17  11      131.33     1452.75    652.57 o 
  -7  17  11       61.97      -86.21    514.92 o 
  -5  17  11     2706.37     2431.70    578.73 o 
  -3  17  11     4397.97     5196.89    739.08 o 
  -1  17  11     6767.58     6144.90   1024.76 o 
   1  17  11      517.48     2196.24    855.13 o 
   3  17  11      552.07     1140.14   1244.80 o 
   5  17  11     9839.24     7202.42   1311.57 o 
  -4  18  11        2.23      282.66    454.85 o 
  -2  18  11     3860.18     4150.97    738.87 o 
   0  18  11     7799.05     7465.30   1325.14 o 
   2  18  11    29038.99    27784.41   2425.28 o 
 -22   0  12      139.79      724.41    891.76 o 
 -20   0  12    17051.95    19776.96   2581.30 o 
 -18   0  12      134.54      733.58    664.81 o 
 -16   0  12    12660.76    13219.78    995.42 o 
 -14   0  12    94243.79    91760.05   2622.40 o 
 -12   0  12      672.61      416.16    339.58 o 
 -10   0  12    31735.72    31113.69   1159.97 o 
  -6   0  12    39754.75    45319.02   1361.22 o 
  -4   0  12     2098.12     1715.71    285.85 o 
   0   0  12    47590.58    46907.25   1354.83 o 
   2   0  12    11654.63    12175.97    623.50 o 
   4   0  12   397044.34   399754.47  10533.65 o 
   6   0  12   101370.22    99751.54   2595.24 o 
   8   0  12   109264.70   104959.38   3620.15 o 
  10   0  12       94.46      345.10    399.52 o 
  12   0  12   112008.93   100055.16   6751.26 o 
  14   0  12     8261.42     8036.81   1556.57 o 
  16   0  12      828.15     1332.13    640.20 o 
  18   0  12    22199.03    21792.52   3595.71 o 
 -21   1  12     6831.59     6688.22   1118.98 o 
 -19   1  12     1455.78     1338.31    592.37 o 
 -17   1  12     1326.84     2408.58    471.78 o 
 -15   1  12      993.42     1887.20    331.30 o 
 -13   1  12     2508.91     2118.87    310.05 o 
 -11   1  12    68035.38    69551.85   1573.63 o 
  -9   1  12     9898.33    10023.20    477.69 o 
  -7   1  12   115460.59   118360.05   2043.16 o 
  -5   1  12     1666.14     2333.49    249.61 o 
  -3   1  12    44295.31    44673.88    917.81 o 
  -1   1  12    89615.13    82790.06   1477.96 o 
   1   1  12    28421.08    25623.01    635.33 o 
   3   1  12      393.39      403.94    155.42 o 
   5   1  12     6460.11     6858.42    496.72 o 
   7   1  12    19198.16    18789.87    646.20 o 
   9   1  12     5406.59     5148.75    525.38 o 
  11   1  12    23049.06    22886.11   1023.17 o 
  13   1  12     6592.60     6882.61    703.04 o 
  15   1  12      184.44      564.28    433.69 o 
  17   1  12    15452.34    11712.86    997.62 o 
 -22   2  12      214.60     1255.05    695.21 o 
 -20   2  12    24949.19    23153.77   2485.02 o 
 -18   2  12     2046.87     1764.32    513.35 o 
 -16   2  12      925.21      517.58    334.45 o 
 -14   2  12      906.76      300.12    390.78 o 
 -12   2  12    51502.15    54102.34   1486.25 o 
 -10   2  12    25237.33    25390.75    732.48 o 
  -8   2  12    10499.47     8883.57    433.25 o 
  -6   2  12    16665.72    18591.53    621.77 o 
  -4   2  12    49360.98    50359.76   1016.16 o 
  -2   2  12   132286.27   123003.52   2057.77 o 
   0   2  12     1431.01     2246.48    200.23 o 
   2   2  12      173.93      110.31    135.50 o 
   4   2  12     5840.14     4883.07    329.50 o 
   6   2  12    27242.48    29053.97    775.60 o 
   8   2  12     1488.39     1326.78    297.70 o 
  10   2  12     1875.45     1625.91    463.57 o 
  12   2  12    14067.79    14533.46    949.60 o 
  14   2  12       55.51      303.42    338.75 o 
  16   2  12      600.35      932.38    439.45 o 
 -21   3  12      208.72     -103.02    575.39 o 
 -19   3  12      294.33     1504.43    619.18 o 
 -17   3  12       89.90       82.03    361.71 o 
 -15   3  12    60427.81    66809.18   2218.39 o 
 -13   3  12     7562.14     9805.59    637.77 o 
 -11   3  12   136111.97   136861.69   2427.14 o 
  -9   3  12    48059.96    48702.36   1067.07 o 
  -7   3  12    70662.30    70069.73   1345.52 o 
  -5   3  12   219057.58   226230.03   3556.12 o 
  -3   3  12     7385.31     8396.25    453.14 o 
  -1   3  12     4217.54     4075.85    323.84 o 
   1   3  12    52673.67    46864.03    960.44 o 
   3   3  12    11344.47    12100.21    455.97 o 
   5   3  12    40258.51    40848.95   1024.82 o 
   7   3  12    83645.84    81570.11   2064.14 o 
   9   3  12    31082.96    33138.60   1014.91 o 
  11   3  12     5340.10     5818.60    633.24 o 
  13   3  12     5156.94     6788.71    689.83 o 
  15   3  12      335.36      241.86    542.65 o 
  17   3  12     8306.59     7262.90    814.61 o 
 -20   4  12      820.51     2330.99    614.11 o 
 -18   4  12     4386.89     5419.42    668.38 o 
 -14   4  12      604.43      618.38    321.57 o 
 -12   4  12      153.03      220.64    257.68 o 
 -10   4  12    11736.38    11100.39    880.56 o 
  -8   4  12     6941.62     8226.50    471.25 o 
  -6   4  12    79732.30    78385.99   1456.47 o 
  -4   4  12   117669.03   118272.26   2001.09 o 
  -2   4  12    42940.22    42747.41   1042.26 o 
   0   4  12    13471.55    12682.59    696.83 o 
   2   4  12    29221.19    28590.15    925.10 o 
   4   4  12    40089.05    40319.06    967.71 o 
   6   4  12    56645.17    57342.38   1222.39 o 
   8   4  12     4787.61     4996.05    459.05 o 
  10   4  12     1166.35     1077.27    314.06 o 
  12   4  12      558.43      186.51    340.32 o 
  14   4  12      465.22      721.83    380.96 o 
  16   4  12     3037.91     4141.97    623.48 o 
 -21   5  12     5341.87     6828.79   1048.35 o 
 -19   5  12      116.75      844.95    418.49 o 
 -17   5  12    35896.77    40233.38   1519.37 o 
 -15   5  12     7969.20     7243.69    784.33 o 
 -13   5  12    38837.91    40270.09   1212.65 o 
 -11   5  12     6009.74     6758.35    670.33 o 
  -9   5  12    14195.56    15019.98    737.70 o 
  -7   5  12    28977.23    31519.08    910.27 o 
  -5   5  12    64669.45    61009.59   1207.28 o 
  -3   5  12    99660.62   107060.59   2104.26 o 
   1   5  12   163744.89   160592.17   2982.95 o 
   3   5  12     7379.51     7883.76    427.69 o 
   5   5  12      612.67     1021.55    217.80 o 
   7   5  12       63.02      146.06    222.73 o 
   9   5  12   110931.17   109775.02   2338.08 o 
  11   5  12     1768.72     1458.68    368.34 o 
  13   5  12    25266.33    25417.84   1512.15 o 
  15   5  12     5034.39     6256.05    717.85 o 
  17   5  12     4050.70     4493.49    798.91 o 
 -20   6  12    45024.80    51453.25   3421.59 o 
 -18   6  12    33388.73    33732.55   1468.65 o 
 -16   6  12      831.67      471.59    539.82 o 
 -14   6  12      142.15      -93.05    301.70 o 
 -12   6  12     1187.49      818.31    295.81 o 
 -10   6  12     1320.73     1820.20    331.88 o 
  -8   6  12    73026.86    73461.47   1673.10 o 
  -6   6  12      738.28      989.38    256.62 o 
  -4   6  12      578.09      956.55    265.28 o 
  -2   6  12    62864.55    64689.81   1450.57 o 
   0   6  12     9913.21    10972.19    561.29 o 
   2   6  12     4721.14     5447.78    450.15 o 
   4   6  12    53531.75    50264.49   1277.84 o 
   6   6  12     6040.97     6548.19    490.61 o 
   8   6  12    41682.68    35951.66   1080.65 o 
  10   6  12    30809.60    29229.77   1180.96 o 
  12   6  12     2276.41     2759.90    601.48 o 
  14   6  12    12692.05    13814.15   2760.11 o 
  16   6  12        9.52      536.01    483.47 o 
 -19   7  12     3742.65     4050.18    684.17 o 
 -17   7  12     7915.12     8237.60    818.98 o 
 -15   7  12      913.67     1060.08    407.35 o 
 -13   7  12     4223.02     4709.41    594.77 o 
 -11   7  12     3093.39     3195.85    415.76 o 
  -9   7  12    98333.48    97011.66   2111.46 o 
  -7   7  12   128530.57   124846.24   2671.11 o 
  -5   7  12        0.35      445.88    273.55 o 
  -3   7  12     8249.63     6447.03    422.62 o 
  -1   7  12     8287.21     9657.15    609.93 o 
   1   7  12       47.87      569.62    305.92 o 
   3   7  12    75234.77    71198.91   1649.74 o 
   5   7  12   101146.08   102547.48   3699.17 o 
   7   7  12       41.59      318.27    264.17 o 
   9   7  12     3631.24     3729.05    538.41 o 
  11   7  12    12244.77    11457.35    878.51 o 
  13   7  12      252.68      326.47    671.32 o 
  15   7  12     8374.38     9119.89   1770.92 o 
 -20   8  12     5583.14     6024.17    788.20 o 
 -18   8  12       35.30      277.20    405.53 o 
 -16   8  12     1306.83     1892.95    482.84 o 
 -14   8  12    25113.51    28828.10   2478.34 o 
 -12   8  12      375.51      579.99    412.18 o 
 -10   8  12      134.94      -63.42    236.27 o 
  -8   8  12     4341.99     4008.12    505.50 o 
  -6   8  12    97097.84    91485.08   2342.67 o 
  -4   8  12    53781.23    50182.40   1914.84 o 
  -2   8  12    14901.22    16234.01   1034.24 o 
   0   8  12     1954.92     1765.62    319.03 o 
   2   8  12     4669.50     6264.12    644.06 o 
   4   8  12    31706.37    36152.99   1089.37 o 
   6   8  12    11804.71    10442.79    801.08 o 
   8   8  12     6630.02     6271.71    849.72 o 
  10   8  12    11386.53    12965.70    940.29 o 
  12   8  12    17337.66    14629.90   1035.88 o 
  14   8  12     3720.53     3773.52    923.47 o 
  16   8  12     1544.02     1964.83    795.94 o 
 -19   9  12     4460.16     5036.44    852.50 o 
 -17   9  12     2653.87     3163.52    996.93 o 
 -15   9  12     1641.70     1192.31    518.01 o 
 -13   9  12      920.72     1114.61    486.65 o 
 -11   9  12    16359.79    19829.56   1121.71 o 
  -9   9  12     6400.11     6160.11    788.83 o 
  -7   9  12    42253.79    41053.66   1410.03 o 
  -5   9  12     3165.00     3862.01    514.15 o 
  -3   9  12    13109.41    14193.10    884.59 o 
  -1   9  12    13049.58    14156.01    697.98 o 
   1   9  12    56557.00    58639.84   1631.18 o 
   3   9  12    40997.91    40993.68   1248.21 o 
   5   9  12     8348.29     6546.08    632.75 o 
   9   9  12    37753.79    38714.82   1449.94 o 
  11   9  12       19.36      868.29    425.32 o 
  13   9  12     1160.76     1718.80    485.14 o 
  15   9  12      155.15     1075.94    776.10 o 
 -18  10  12    13918.76    16061.03   1446.00 o 
 -16  10  12      246.04     1393.70    730.51 o 
 -14  10  12     1982.72     2985.73    683.75 o 
 -12  10  12    11506.75    10928.67   1058.35 o 
 -10  10  12    26202.72    26986.06   1232.18 o 
  -8  10  12    14595.96    13373.63   1068.76 o 
  -6  10  12     8727.09     7658.14    713.33 o 
  -4  10  12     7095.89     7031.03    885.78 o 
  -2  10  12    13326.65    14502.55    922.38 o 
   0  10  12    21606.81    18520.02    979.91 o 
   2  10  12       23.24      331.04    253.89 o 
   4  10  12      601.43     1134.92    369.00 o 
   6  10  12    43637.70    44153.83   1533.93 o 
  10  10  12     1531.19     1266.47    433.31 o 
  12  10  12     4204.36     5792.12    729.16 o 
  14  10  12    22471.77    18568.51   2240.87 o 
 -17  11  12     1720.19     2407.57   1663.03 o 
 -15  11  12    29046.58    28732.04   1834.16 o 
 -13  11  12     3581.86     1941.59    592.01 o 
 -11  11  12     2108.77     1178.53    533.64 o 
  -9  11  12    12474.67    13655.40    975.18 o 
  -7  11  12     4058.21     3764.33    554.12 o 
  -5  11  12    21615.22    21421.41   2011.13 o 
  -3  11  12     1545.61     1542.49    464.90 o 
  -1  11  12     1002.63      622.75    341.54 o 
   1  11  12     4558.45     4391.51    557.06 o 
   3  11  12    94222.83    91728.98   2432.51 o 
   5  11  12    38445.63    40472.00   1482.53 o 
   7  11  12     1025.74     1364.74    432.53 o 
   9  11  12     1522.98     1716.26    486.30 o 
  11  11  12        4.05      488.89    436.14 o 
  13  11  12      952.71      821.81    591.06 o 
 -14  12  12      783.20     1001.23    547.07 o 
 -12  12  12     4381.86     5598.02    877.39 o 
 -10  12  12    25645.15    28463.95   2215.95 o 
  -4  12  12    25103.73    23806.74   1236.06 o 
  -2  12  12    37446.58    35364.49   1370.06 o 
   0  12  12     6941.98     5786.80    662.29 o 
   2  12  12    39729.15    38673.75   1453.62 o 
   4  12  12       99.34      328.84    350.66 o 
   6  12  12     6758.48     7469.74    775.57 o 
   8  12  12     4864.78     4296.94    647.31 o 
  10  12  12      198.57       82.42    395.64 o 
  12  12  12      173.16      568.38    523.83 o 
 -15  13  12       63.16      624.53    573.33 o 
 -13  13  12      849.53     1330.53    618.41 o 
 -11  13  12     2437.40     4295.91    780.54 o 
  -9  13  12    47625.68    43854.10   1649.64 o 
  -7  13  12    50225.29    44961.43   2673.56 o 
  -5  13  12      115.85      -18.79    325.13 o 
  -3  13  12     1642.69     2274.00    484.04 o 
  -1  13  12    11733.93    13031.71   1020.45 o 
   1  13  12     9115.05     9698.19    830.17 o 
   3  13  12    11488.12    13472.12   1180.00 o 
   5  13  12    10920.88    11935.78   1535.33 o 
   7  13  12      301.11      123.07    364.56 o 
   9  13  12     9971.81     8734.99   1026.14 o 
  11  13  12     3085.71     3338.09   1271.48 o 
 -14  14  12    13122.23    14897.04   1741.88 o 
 -12  14  12     1624.15     3154.57    972.10 o 
 -10  14  12    27105.27    25078.05   1715.60 o 
  -8  14  12    14438.42    13861.53   1067.71 o 
  -6  14  12    15923.96    15321.61   1108.80 o 
  -4  14  12    34720.58    32657.12   1390.81 o 
  -2  14  12     3320.29     3717.93    588.52 o 
   0  14  12      475.08      763.36    412.96 o 
   2  14  12     2319.05     1555.19    568.53 o 
   4  14  12    17075.21    14854.20   1306.27 o 
   6  14  12     4718.31     2462.12    740.79 o 
   8  14  12     5227.88     5490.57    883.27 o 
  10  14  12      762.95     1068.50    613.37 o 
 -13  15  12       46.14       81.99    581.62 o 
 -11  15  12     1169.94     1576.46    635.07 o 
  -7  15  12     2851.85     3035.63    590.11 o 
  -5  15  12    10449.81     9952.85    919.59 o 
  -3  15  12      729.99     1324.01    474.19 o 
  -1  15  12    11522.21    13475.22   1060.88 o 
   1  15  12     1177.34     2078.53    652.27 o 
   3  15  12     2312.11     2829.14    680.83 o 
   5  15  12      328.10     1801.19    741.00 o 
   7  15  12      261.94      649.53    694.73 o 
   9  15  12      162.41      401.51    694.17 o 
 -10  16  12     1190.43     1897.82    656.60 o 
  -8  16  12      172.03      779.92    570.03 o 
  -6  16  12    19728.25    24729.87   1459.46 o 
  -4  16  12    22932.27    24503.02   1937.34 o 
  -2  16  12       20.65     -149.05    390.45 o 
   0  16  12     1664.67     1449.18    585.81 o 
   2  16  12     4284.96     4318.85    809.73 o 
   4  16  12     1221.16     1096.53    728.63 o 
   6  16  12    18964.53    16110.92   1842.54 o 
  -9  17  12    11708.25    10756.55   1247.55 o 
  -7  17  12       86.65      -63.36    599.24 o 
  -5  17  12        3.28      150.88    429.54 o 
  -3  17  12      678.68     1980.68    540.97 o 
  -1  17  12     1948.93     2167.43    573.40 o 
   1  17  12     4559.23     5121.28    890.76 o 
   3  17  12     9577.09    10950.81   1564.78 o 
  -4  18  12      677.76     1358.69    526.82 o 
  -2  18  12      175.30      213.59    471.79 o 
   0  18  12      572.79      466.11   1127.89 o 
 -21   1  13      214.62     -348.25    523.52 o 
 -19   1  13      573.50     1542.44    591.34 o 
 -17   1  13     3202.67     3077.30    487.76 o 
 -15   1  13    22693.93    23538.86    992.86 o 
 -13   1  13    18520.38    17553.65    756.51 o 
 -11   1  13     1033.94     1115.60    252.74 o 
  -9   1  13    23127.51    25977.19    807.45 o 
  -7   1  13    16507.11    16797.52    897.92 o 
  -5   1  13    81277.38    91098.76   1638.10 o 
  -3   1  13    42717.10    43331.95    921.05 o 
  -1   1  13      185.00      196.69    141.14 o 
   1   1  13    54023.99    46707.31    978.88 o 
   3   1  13    16422.01    17130.90    551.14 o 
   5   1  13    14087.62    14639.18    562.35 o 
   7   1  13    29271.36    29076.93    859.55 o 
   9   1  13    62788.57    60511.63   1696.19 o 
  11   1  13      828.65      836.18    366.16 o 
  13   1  13      699.50      628.78    352.87 o 
  15   1  13     6256.89     6498.92    721.08 o 
  17   1  13     4140.83     3963.80    645.99 o 
 -22   2  13     7208.05     6020.43   1092.24 o 
 -20   2  13      126.22     -415.86    415.86 o 
 -18   2  13    19403.97    20273.08   1408.43 o 
 -16   2  13      265.28       85.65    353.80 o 
 -14   2  13    19534.98    20000.37    970.83 o 
 -12   2  13    24607.77    24241.37    757.58 o 
 -10   2  13      916.81      615.38    220.53 o 
  -8   2  13   178559.08   178614.61   2948.73 o 
  -6   2  13     3905.90     5417.88    333.85 o 
  -4   2  13      469.64      754.55    186.13 o 
  -2   2  13    35461.69    33766.82    914.46 o 
   0   2  13    38519.94    38821.33    845.13 o 
   2   2  13        5.57       64.27    126.62 o 
   4   2  13       30.92      197.52    163.12 o 
   6   2  13   314390.25   313665.16   4926.46 o 
   8   2  13    58575.58    55186.86   1388.50 o 
  10   2  13    22166.65    23014.84   1039.61 o 
  12   2  13     5890.21     5479.23    717.41 o 
  14   2  13     8733.45     8237.56    796.11 o 
  16   2  13      495.33      -30.95    395.64 o 
 -21   3  13     3255.77     3887.99   1272.31 o 
 -19   3  13       62.88      -84.71   1490.09 o 
 -17   3  13    10165.64    11205.82    889.92 o 
 -15   3  13    13993.75    11669.43    736.98 o 
 -13   3  13    18356.71    17662.91    814.97 o 
 -11   3  13     6490.01     8128.99    568.63 o 
  -9   3  13    15201.57    15495.21    683.13 o 
  -7   3  13    47340.73    45150.97    987.74 o 
  -5   3  13     6258.79     5634.82    343.11 o 
  -3   3  13     9290.58    10922.84    402.49 o 
  -1   3  13       63.22      140.25    189.63 o 
   1   3  13     1738.74     2543.94    219.75 o 
   3   3  13     3758.60     4314.74    306.37 o 
   5   3  13    95418.59    93469.25   1908.21 o 
   7   3  13    15906.80    16627.83    736.11 o 
   9   3  13     7282.87     7803.58    567.68 o 
  11   3  13     1031.24     1070.60    407.99 o 
  13   3  13        2.17       69.50    317.15 o 
  15   3  13      455.22       21.98    364.22 o 
  17   3  13     1009.13      220.83    459.65 o 
 -20   4  13     7570.13    11100.08   1157.68 o 
 -18   4  13    34270.43    33480.31   1394.21 o 
 -16   4  13       39.57      662.05    357.99 o 
 -14   4  13    76707.95    72680.45   1792.66 o 
 -12   4  13    17434.46    16290.31    824.84 o 
 -10   4  13     5544.05     5552.38    479.28 o 
  -8   4  13      151.95      220.02    167.28 o 
  -6   4  13   226720.63   238620.03   3780.11 o 
  -4   4  13    35120.34    34637.42    787.11 o 
  -2   4  13   362618.06   357569.91   6049.84 o 
   0   4  13     7676.22     9289.92    506.86 o 
   2   4  13     9182.40     7978.03    370.00 o 
   4   4  13     1744.93     2482.35    276.36 o 
   6   4  13   147393.44   151887.83   2909.60 o 
   8   4  13      828.60     1348.07    521.09 o 
  10   4  13    12255.35    11555.35    733.21 o 
  12   4  13    39254.93    42620.82   1601.82 o 
  14   4  13      206.34      351.80    351.23 o 
  16   4  13    18838.66    21048.51   2220.06 o 
 -21   5  13     3396.47     4023.27    811.14 o 
 -19   5  13     9532.19     9836.92    898.74 o 
 -17   5  13     4637.82     5616.00    661.99 o 
 -15   5  13     1602.66     1610.52    427.13 o 
 -13   5  13     1080.65     1160.97    329.06 o 
 -11   5  13    11836.44    10755.64    648.80 o 
  -9   5  13    21388.76    20106.48    781.81 o 
  -7   5  13   231333.75   229879.61   4118.15 o 
  -5   5  13   217503.89   211470.86   3387.32 o 
  -3   5  13   150469.20   142827.47   2706.14 o 
  -1   5  13    96074.95    92430.40   1909.84 o 
   1   5  13    24783.35    27432.75    988.08 o 
   3   5  13     2092.15     2946.66    292.02 o 
   5   5  13     1392.39     1499.96    264.85 o 
   7   5  13    10914.88    11005.55    627.29 o 
   9   5  13    44754.77    46115.14   1304.19 o 
  11   5  13    42103.25    38502.88   1652.19 o 
  13   5  13     3957.39     2889.88    633.84 o 
  15   5  13     2514.59     4525.41    755.05 o 
 -20   6  13     1959.29     2827.05   1449.07 o 
 -18   6  13    27166.53    27346.13   1380.97 o 
 -16   6  13    19854.71    18461.99   1244.06 o 
 -14   6  13     3694.69     4668.77    702.14 o 
 -12   6  13        6.11       52.02    273.10 o 
 -10   6  13    28179.64    29340.84    963.14 o 
  -8   6  13   167457.45   172889.48   3283.69 o 
  -6   6  13     2679.29     3008.25    325.89 o 
  -4   6  13     8210.88     7564.43    614.19 o 
  -2   6  13    46707.33    44407.92   1479.18 o 
   0   6  13   125258.23   131575.56   2583.75 o 
   2   6  13    50012.21    46576.71   2204.55 o 
   4   6  13    22634.83    23192.09    868.67 o 
   6   6  13      834.70     1512.66    354.76 o 
   8   6  13     3784.38     3742.28    523.46 o 
  10   6  13    14374.26    14810.09    962.09 o 
  12   6  13     5960.19     6898.97    833.80 o 
  14   6  13       50.66      498.53    569.64 o 
  16   6  13    10724.60    12442.86   1257.04 o 
 -19   7  13     6151.59     5329.22    726.78 o 
 -17   7  13      120.79      553.40    388.46 o 
 -15   7  13     5497.80     6188.79    940.71 o 
 -13   7  13    55294.48    51251.78   1463.01 o 
 -11   7  13    27960.43    27720.97    976.29 o 
  -9   7  13    39426.57    42126.22   1413.52 o 
  -7   7  13     1705.61     3414.88    489.61 o 
  -5   7  13    46571.80    47205.34   1473.75 o 
  -3   7  13      868.40     1173.38    255.68 o 
  -1   7  13    11724.55    12688.65    629.66 o 
   1   7  13    17668.21    15426.17    700.22 o 
   5   7  13      218.49      332.43    285.00 o 
   7   7  13    14095.12    14284.50   1580.72 o 
   9   7  13    88620.03    79789.16   2564.87 o 
  11   7  13    20713.07    22358.83   1157.30 o 
  15   7  13     1981.13     3175.62   1336.50 o 
 -20   8  13     8889.61    10072.82   1333.60 o 
 -18   8  13    20114.67    20098.02   1552.48 o 
 -16   8  13      897.20      449.53    473.50 o 
 -14   8  13     7308.87     7975.00   1256.72 o 
 -12   8  13    21386.12    21132.10   1152.57 o 
 -10   8  13    12656.97    14369.85   1021.01 o 
  -8   8  13    11765.65    12553.82    850.21 o 
  -6   8  13     3021.77     3048.84    586.29 o 
  -4   8  13    21100.78    21785.44   1130.06 o 
  -2   8  13    30610.09    30018.25    966.77 o 
   0   8  13       21.11      107.70    229.21 o 
   2   8  13    64582.94    61769.13   3181.55 o 
   4   8  13    68288.07    68396.30   1892.19 o 
   6   8  13     1310.75     2413.17    420.23 o 
   8   8  13     4192.35     3084.15    675.90 o 
  10   8  13     5443.53     5150.35    624.12 o 
  12   8  13     1259.81     1918.37    667.73 o 
  14   8  13       16.59     -437.55    676.57 o 
 -19   9  13     6118.07     6281.60    987.29 o 
 -17   9  13     7841.53    10050.47   1117.31 o 
 -15   9  13      782.39     1437.96    523.26 o 
 -13   9  13       89.38      151.80    433.58 o 
 -11   9  13     2460.43     3587.03    561.83 o 
  -9   9  13      383.64     1030.28    435.78 o 
  -7   9  13     3017.28     4098.15    530.17 o 
  -5   9  13    12929.85    13044.77    876.69 o 
  -3   9  13      459.89     1262.56    383.98 o 
  -1   9  13    35866.83    32577.73   1582.71 o 
   1   9  13    31836.69    31602.67   1875.58 o 
   3   9  13     1724.88     1659.43    322.47 o 
   5   9  13    19808.19    18265.71   1796.38 o 
   7   9  13    39419.14    38650.21   1534.98 o 
   9   9  13     8295.23     9108.19    824.02 o 
  11   9  13     7075.49     8295.40    825.92 o 
  13   9  13      259.11       86.29    493.17 o 
 -18  10  13     2337.74     3553.61    759.72 o 
 -16  10  13      227.07      506.37    490.69 o 
 -14  10  13     1284.34     1477.70    875.56 o 
 -12  10  13     4586.73     5893.76    842.16 o 
 -10  10  13     1765.41     1828.37    449.52 o 
  -8  10  13    19601.30    18819.50   1087.90 o 
  -6  10  13      508.04      992.47    345.49 o 
  -4  10  13     6365.80     7753.08    714.88 o 
  -2  10  13     9707.44    11412.33    840.09 o 
   0  10  13      715.47     1550.25    396.40 o 
   2  10  13     9956.93     9475.10    652.72 o 
   6  10  13    20110.42    18127.44   1084.49 o 
   8  10  13     1297.40     1366.19    442.29 o 
  10  10  13       77.41      969.07    431.15 o 
  12  10  13     2351.68     2548.83    604.53 o 
  14  10  13     2793.23     2311.98    973.14 o 
 -17  11  13      897.77      807.66    819.52 o 
 -15  11  13      920.89     1605.39    612.53 o 
 -13  11  13     3520.37     2831.47    668.29 o 
 -11  11  13      480.68      799.51    489.64 o 
  -9  11  13      161.66      186.29    339.72 o 
  -7  11  13     7951.05     6634.78    708.73 o 
  -5  11  13     1133.32     2296.28    496.66 o 
  -3  11  13     5684.99     5876.45    651.83 o 
  -1  11  13    60509.36    58198.13   1824.91 o 
   1  11  13     1229.90     1246.36    414.58 o 
   3  11  13    26064.49    24283.17   1344.51 o 
   7  11  13     6399.69     7855.21    781.60 o 
   9  11  13     3107.29     2998.48    589.89 o 
  11  11  13    12370.75    11090.07    967.57 o 
  13  11  13     4404.94     4911.47    844.60 o 
 -16  12  13      375.00      578.60   1130.71 o 
 -14  12  13      479.56     -385.00    385.00 o 
 -12  12  13    22530.38    23549.29   1669.51 o 
 -10  12  13     1363.73     3348.76    585.03 o 
  -8  12  13    70163.13    66554.55   2089.50 o 
  -6  12  13      524.08     1236.89    416.40 o 
  -4  12  13      664.55     1124.35    406.73 o 
  -2  12  13      191.81      380.54    328.81 o 
   0  12  13     4610.39     6418.16    681.99 o 
   2  12  13     5365.21     6562.59    844.92 o 
   4  12  13    15537.99    15137.45   1024.60 o 
   6  12  13    13550.27    16240.65   1111.42 o 
   8  12  13      625.86     1158.93    457.45 o 
  10  12  13      909.58      786.30    474.18 o 
  12  12  13     1824.90     2188.22    710.27 o 
 -15  13  13      843.82     1704.08    666.59 o 
 -13  13  13     5065.55     4647.97    845.01 o 
 -11  13  13    22789.09    22423.16   1656.22 o 
  -9  13  13    20582.07    21649.42   1307.79 o 
  -7  13  13     1094.26     1848.09    485.32 o 
  -5  13  13      309.51       23.05    314.56 o 
  -3  13  13     5257.96     4523.35    627.82 o 
  -1  13  13     2367.05     2198.84    474.25 o 
   1  13  13    35516.26    36556.71   1457.81 o 
   3  13  13     4998.01     5382.61    802.40 o 
   5  13  13     8846.14     7172.50    903.86 o 
   7  13  13     4043.30     5160.38    700.49 o 
   9  13  13     6997.43     9338.27   1061.35 o 
  11  13  13      382.20      263.50    510.63 o 
 -14  14  13      103.12      578.47    613.54 o 
 -12  14  13        1.95     -250.26    492.41 o 
 -10  14  13      733.51      947.76    512.89 o 
  -8  14  13    15336.45    13379.63   1053.69 o 
  -6  14  13        9.97      308.91    520.65 o 
  -2  14  13      196.16     -282.89    333.53 o 
   0  14  13    18088.63    18153.50   1177.24 o 
   2  14  13    11820.17    12487.08   1219.50 o 
   4  14  13     3222.52     4215.60    776.87 o 
   6  14  13     1544.40     1265.83    710.45 o 
   8  14  13     6895.23     7469.24    981.89 o 
  10  14  13     2146.02     1156.31    600.41 o 
 -13  15  13     4893.98     6620.31   1382.65 o 
 -11  15  13      629.05     1201.71    596.23 o 
  -9  15  13       54.13      715.14   1249.82 o 
  -7  15  13     8233.97     7732.33    850.98 o 
  -5  15  13    58072.30    59851.46   2377.91 o 
  -3  15  13    38399.13    39566.77   1620.41 o 
  -1  15  13     4337.65     5269.75    710.85 o 
   1  15  13     3605.48     3980.61    779.42 o 
   3  15  13       36.09      543.86    498.07 o 
   5  15  13      297.17     1262.89    753.29 o 
   7  15  13    11180.38    13630.47   1656.94 o 
 -10  16  13    10788.99     8655.59   1116.85 o 
  -8  16  13    11162.28     9311.80   1096.56 o 
  -6  16  13     4480.42     3226.64    615.10 o 
  -4  16  13     1701.65     1988.50    520.64 o 
  -2  16  13     2885.91     3630.78    656.15 o 
   0  16  13     1087.07     2408.31    674.71 o 
   2  16  13        4.40     -149.23    519.43 o 
   4  16  13     1889.36     1096.60    768.98 o 
   6  16  13      243.22     1645.59    835.47 o 
  -7  17  13       75.97      847.30    506.20 o 
  -5  17  13      210.00       65.05    436.73 o 
  -3  17  13     1166.99     2091.47    611.81 o 
  -1  17  13      972.65     1119.72    598.26 o 
   1  17  13        0.53      756.47    577.68 o 
   3  17  13     2020.75     1803.06    853.24 o 
 -22   0  14    10793.15    16189.28   2450.63 o 
 -20   0  14     5480.45     3727.52   1203.54 o 
 -18   0  14      623.83      320.94    717.54 o 
 -16   0  14    27364.63    24774.99   2585.88 o 
 -14   0  14    39073.34    35714.42   1708.46 o 
 -12   0  14    13487.09    12158.78   1038.44 o 
 -10   0  14    41947.73    43212.89   1452.77 o 
  -8   0  14      613.44     1009.74    551.39 o 
  -6   0  14   128208.43   137246.44   3300.56 o 
  -4   0  14   123423.27   116104.53   3086.67 o 
  -2   0  14     3966.96     4212.22    607.10 o 
   0   0  14    12735.68    12897.46    881.86 o 
   2   0  14    36868.36    37648.65   1245.16 o 
   4   0  14    79516.12    81031.73   2326.81 o 
   6   0  14    19785.38    19913.34   1508.88 o 
   8   0  14     1617.34     2927.44   1216.14 o 
  10   0  14      328.30      375.96    570.82 o 
  12   0  14    11186.78    13758.57   1348.75 o 
  14   0  14    18156.40    17480.70   1593.13 o 
  16   0  14      421.67     1402.89    666.90 o 
 -21   1  14      237.95     -104.66    596.61 o 
 -19   1  14      883.61      -63.11    475.93 o 
 -17   1  14     2628.21     3976.37    544.82 o 
 -15   1  14     3487.77     3547.47    554.54 o 
 -13   1  14       17.67      157.19    237.33 o 
 -11   1  14       12.07       19.22    253.31 o 
  -9   1  14   158595.70   155946.66   2660.42 o 
  -7   1  14    21100.03    22136.32    682.79 o 
  -5   1  14    20853.31    19471.30    585.46 o 
  -3   1  14     2868.13     3613.21    336.32 o 
  -1   1  14      584.44      662.28    162.10 o 
   1   1  14     1321.29     1644.07    210.75 o 
   3   1  14    35954.62    35918.28    868.22 o 
   5   1  14    14940.05    14771.39    577.32 o 
   7   1  14    45722.40    45478.73   1086.25 o 
   9   1  14    11635.95    13314.79    947.33 o 
  11   1  14    12043.95    11345.20    958.39 o 
  13   1  14      936.77      793.74    360.85 o 
  15   1  14      596.18     1108.96    433.11 o 
  17   1  14     8323.55     5493.59    768.78 o 
 -20   2  14      311.16       36.68    779.43 o 
 -18   2  14     2519.97     3977.16    672.12 o 
 -16   2  14     9389.62    12240.89    870.46 o 
 -14   2  14     9868.23     8315.48    618.56 o 
 -12   2  14    10536.34    11570.72    664.84 o 
 -10   2  14      291.86      727.78    235.19 o 
  -8   2  14      166.60      274.09    207.34 o 
  -6   2  14    29667.35    29371.49    748.74 o 
  -4   2  14   112527.88   108345.92   1896.24 o 
   0   2  14    25172.89    25108.02    654.03 o 
   4   2  14    72484.02    75475.54   1483.22 o 
   6   2  14    34890.72    35266.18    916.67 o 
   8   2  14     3863.78     3981.04    426.77 o 
  10   2  14     7314.60     8087.60    709.35 o 
  12   2  14      104.93        5.29    359.42 o 
  14   2  14      941.71     1681.20    459.08 o 
  16   2  14     1044.13      826.13    480.26 o 
 -21   3  14    20891.07    23842.44   2030.93 o 
 -19   3  14     2607.27     4182.48    728.00 o 
 -17   3  14       32.13      839.40    367.40 o 
 -15   3  14    66767.80    64537.01   1680.09 o 
 -13   3  14     7048.68     9247.35    634.83 o 
 -11   3  14    42474.38    39406.53   1131.53 o 
  -9   3  14    10391.61     9849.06    487.75 o 
  -7   3  14   109684.70   113269.37   2240.74 o 
  -5   3  14   121142.80   124215.34   2139.67 o 
  -3   3  14   140821.00   132455.92   2244.13 o 
  -1   3  14   117521.60   110737.82   1915.22 o 
   1   3  14    80917.84    82346.58   1526.42 o 
   3   3  14   312824.72   321987.53   5008.25 o 
   5   3  14    29457.54    28345.08    860.82 o 
   7   3  14    94395.09    92030.10   1988.66 o 
   9   3  14    22502.62    22431.94    874.79 o 
  11   3  14      602.35      674.01    372.44 o 
  13   3  14     4568.03     5503.65    763.37 o 
  15   3  14    15870.95    16737.48   1502.97 o 
 -20   4  14      460.63      787.89    586.10 o 
 -16   4  14     9229.30     8381.86    763.23 o 
 -14   4  14    10859.33     9699.14    681.12 o 
 -12   4  14     1463.07     1964.03    456.60 o 
 -10   4  14    29715.53    25969.10    884.96 o 
  -8   4  14    36415.61    37498.23   1046.39 o 
  -6   4  14   281043.44   289771.56   5023.98 o 
  -4   4  14   243097.34   257557.06   4037.26 o 
  -2   4  14    72912.38    72910.27   1769.19 o 
   0   4  14      416.26      335.27    325.36 o 
   2   4  14     2404.05     2614.09    249.34 o 
   4   4  14    29249.96    30542.79    879.81 o 
   6   4  14    11856.20    11966.00    783.16 o 
   8   4  14     3396.11     3282.72    492.64 o 
  10   4  14     7930.85     8618.29    647.45 o 
  12   4  14    37195.01    31047.02   1513.23 o 
  14   4  14     6221.22     5942.32    920.80 o 
  16   4  14     1802.99     1603.37    714.01 o 
 -21   5  14    15965.83    13947.31   1317.33 o 
 -19   5  14     3661.96     2644.31    569.80 o 
 -17   5  14    28102.17    26855.05   1818.60 o 
 -15   5  14    29264.33    24846.85   1771.57 o 
 -13   5  14     3910.49     4381.80    482.58 o 
 -11   5  14    25004.92    24118.05    884.41 o 
  -9   5  14    10079.22    10425.85    607.75 o 
  -7   5  14    46747.50    47725.71   1223.32 o 
  -5   5  14    44526.36    42543.03   1496.08 o 
  -3   5  14   252242.06   252668.31   4457.88 o 
  -1   5  14    11916.41    13437.40    632.48 o 
   1   5  14    36817.33    34895.21   1154.86 o 
   3   5  14    89119.16    86287.86   1877.33 o 
   5   5  14       47.88      117.78    249.39 o 
   7   5  14      641.64      452.25    301.87 o 
   9   5  14    35778.10    34679.49   1569.73 o 
  11   5  14    26941.00    29904.91   1459.85 o 
  13   5  14    19420.75    16008.23   1273.27 o 
  15   5  14    22559.55    25317.42   3531.54 o 
 -20   6  14     7701.21     6621.62    810.55 o 
 -18   6  14      490.30      916.75    442.24 o 
 -16   6  14     6464.43     8693.60    838.14 o 
 -14   6  14     7588.31     8460.94    774.03 o 
 -12   6  14    10699.97    10478.96    684.21 o 
 -10   6  14     6589.31     6276.22    510.01 o 
  -8   6  14    13416.07    14450.90   1500.35 o 
  -6   6  14    28440.73    32219.87   1175.10 o 
  -4   6  14    89602.72    89029.80   3065.33 o 
  -2   6  14   307128.31   303595.72   6040.66 o 
   0   6  14    63973.45    66483.43   1550.61 o 
   2   6  14    31736.86    28350.52    919.31 o 
   4   6  14    11906.97    11480.45    635.20 o 
   6   6  14       20.94      172.74    259.67 o 
   8   6  14    11046.77    10799.46   1173.32 o 
  10   6  14    58026.30    54386.09   2480.00 o 
  12   6  14     7943.66     8970.95    979.80 o 
  14   6  14     3993.30     5014.74   1004.96 o 
  16   6  14     1112.92      611.37    517.04 o 
 -19   7  14     1198.56     1356.47    605.29 o 
 -17   7  14     5257.04     5174.75    676.87 o 
 -15   7  14     2720.83     3224.21    550.60 o 
 -13   7  14    34840.50    34521.04   1345.85 o 
 -11   7  14    21280.04    22362.51   1145.45 o 
  -9   7  14    11800.98    11359.35    838.80 o 
  -7   7  14    11275.75    11251.60    998.62 o 
  -5   7  14     3497.86     3199.33    488.68 o 
  -3   7  14     3063.06     2250.44    311.54 o 
  -1   7  14    72768.39    71782.88   1653.94 o 
   1   7  14    44224.64    40731.72   1145.45 o 
   3   7  14     6699.54     8133.74    573.82 o 
   5   7  14      166.49      326.18    265.81 o 
   7   7  14      320.95      127.78    289.80 o 
   9   7  14    12479.57    10000.56    818.89 o 
  11   7  14     4405.98     2869.50    513.60 o 
  13   7  14    11136.95     8275.36    947.71 o 
  15   7  14        1.00        6.60    649.79 o 
 -18   8  14     3159.93     4332.44    807.24 o 
 -16   8  14     7285.77     6964.04   1477.72 o 
 -14   8  14       34.61       83.28    454.24 o 
 -12   8  14     2546.08     2935.42    528.78 o 
 -10   8  14       30.93      121.13    373.90 o 
  -8   8  14      169.15      666.61    363.64 o 
  -6   8  14     5875.89     6359.80    635.56 o 
  -4   8  14    16961.52    17387.58    976.95 o 
  -2   8  14      723.11      911.88    332.87 o 
   0   8  14      464.94      288.61    245.20 o 
   2   8  14      544.78      886.76    286.99 o 
   4   8  14      129.99      -43.47    259.34 o 
   6   8  14     4863.82     5768.30    612.81 o 
   8   8  14     1050.91     1141.12    395.41 o 
  10   8  14     3448.63     2756.16    509.73 o 
  12   8  14     4590.78     5124.00    790.15 o 
  14   8  14        0.80      110.94    508.61 o 
 -19   9  14     3354.33     3952.19    856.28 o 
 -17   9  14     4783.04     4037.43    786.85 o 
 -15   9  14     2849.50     3608.76    725.52 o 
 -13   9  14     6840.98     8011.22   1406.70 o 
 -11   9  14     3939.82     3522.39    561.07 o 
  -9   9  14    11973.83    13021.59    934.19 o 
  -7   9  14     3051.08     3717.16    528.51 o 
  -5   9  14       11.06      417.03    300.85 o 
  -3   9  14    19426.29    19319.44   1039.48 o 
  -1   9  14     2829.60     3108.32    454.51 o 
   1   9  14      497.07      262.18    243.74 o 
   3   9  14     5982.38     6088.95    539.22 o 
   5   9  14      201.40      828.67    354.08 o 
   7   9  14     3251.53     3754.26    564.60 o 
   9   9  14     4559.17     4754.17    709.75 o 
  11   9  14     2215.94     4041.63    632.45 o 
  13   9  14       21.60     -465.72    465.72 o 
 -18  10  14     3860.63     5475.74    963.71 o 
 -16  10  14     1891.76     1423.94    993.21 o 
 -14  10  14    18325.94    13747.08   1241.05 o 
 -12  10  14    16011.47    14656.76   1468.36 o 
 -10  10  14      247.22       65.11    329.11 o 
  -8  10  14      249.64      291.36    322.11 o 
  -6  10  14    18668.89    18280.60   1369.87 o 
  -4  10  14     3326.76     3603.99    531.38 o 
  -2  10  14    27367.89    22264.55   1107.77 o 
   0  10  14    12257.45    11115.49   1171.01 o 
   2  10  14     3579.67     4014.06    476.92 o 
   4  10  14     8824.77    11728.76    880.60 o 
   6  10  14    12592.40    15724.13   1679.25 o 
   8  10  14    18663.03    16756.37   1096.64 o 
  10  10  14    42500.48    41178.23   1627.30 o 
  12  10  14     1250.28     2524.07    557.25 o 
 -17  11  14       58.88      444.07    561.26 o 
 -15  11  14     1336.98     2006.92    628.74 o 
 -13  11  14    18114.52    20172.09   2472.77 o 
 -11  11  14    36947.65    34170.03   1986.00 o 
  -9  11  14      415.78     1158.27    433.41 o 
  -7  11  14     7762.99     7703.60    759.91 o 
  -5  11  14    43748.89    39188.99   1472.63 o 
  -3  11  14       17.12     -257.53    257.53 o 
  -1  11  14     1385.38     3179.45    512.71 o 
   1  11  14     6992.65     7030.32    721.12 o 
   3  11  14    43348.88    42573.95   1519.02 o 
   5  11  14     2230.73     3942.08    594.73 o 
   7  11  14    23976.07    26093.31   1317.63 o 
   9  11  14      176.09      241.62    410.43 o 
  11  11  14     3963.99     2846.88    575.59 o 
 -16  12  14     2519.52     2430.44    749.57 o 
 -14  12  14      177.97      -86.82    441.00 o 
 -12  12  14    12761.71    12546.08   1619.81 o 
 -10  12  14    34499.83    32180.28   1483.32 o 
  -8  12  14     3508.28     4663.38    636.05 o 
  -6  12  14    28436.51    26353.60   1309.21 o 
  -4  12  14     9583.60    10381.31    876.59 o 
  -2  12  14    28198.38    28647.52   1308.89 o 
   0  12  14      662.19     1392.97    543.32 o 
   2  12  14    31475.50    33360.16   2263.36 o 
   4  12  14     1378.88     1040.00    464.14 o 
   6  12  14     4837.04     5554.47    689.61 o 
   8  12  14    14052.42    15660.40   1445.97 o 
  10  12  14     1788.54      879.44    476.84 o 
 -15  13  14       62.04      231.39    528.89 o 
 -13  13  14     4408.93     5236.09    911.47 o 
 -11  13  14    10284.30    12191.38   1223.92 o 
  -9  13  14     9722.05    10697.14    969.79 o 
  -7  13  14     9602.53     9712.01   1032.37 o 
  -5  13  14     3718.59     4447.41    623.22 o 
  -3  13  14      307.12     1048.24    444.38 o 
  -1  13  14    26295.47    28768.79   1354.34 o 
   1  13  14    32478.12    35953.40   1800.13 o 
   3  13  14     2263.80     2876.03    668.98 o 
   5  13  14      555.98     -134.10    410.97 o 
   7  13  14      513.97     1397.81    496.78 o 
   9  13  14    13561.30    15060.40   1192.21 o 
 -14  14  14     1622.85     1521.91    664.47 o 
 -12  14  14       12.65     -156.86    466.63 o 
 -10  14  14     7246.88     6966.25    988.28 o 
  -8  14  14      314.85      393.69    420.96 o 
  -6  14  14     1858.85     2380.12    546.28 o 
  -4  14  14    31770.46    34504.60   1552.61 o 
  -2  14  14     3018.96     4513.81    680.18 o 
   0  14  14     3548.00     5100.44    900.27 o 
   2  14  14     9671.91     8898.42   1054.12 o 
   4  14  14     2745.95     2359.93    637.17 o 
   6  14  14      696.41     1233.74    573.83 o 
   8  14  14    26861.05    28584.49   2387.74 o 
 -11  15  14     3902.01     5032.64    982.70 o 
  -9  15  14     6438.11     7847.48   1042.94 o 
  -7  15  14     1869.05     1599.30    521.39 o 
  -5  15  14     1588.00     3538.84    626.38 o 
  -3  15  14     9342.44    12709.83   1266.63 o 
  -1  15  14       76.57      262.96    414.83 o 
   1  15  14     1334.24       59.74    512.40 o 
   3  15  14     4424.27     3248.00    761.07 o 
   5  15  14     3997.03     3963.67    813.19 o 
   7  15  14     2081.61     3011.61    950.43 o 
 -10  16  14      828.17      747.82    591.75 o 
  -8  16  14       43.83     -320.41    414.05 o 
  -6  16  14     3513.32     4573.57    713.35 o 
  -4  16  14     5963.67     7444.80    848.60 o 
  -2  16  14       12.31     1153.23    502.23 o 
   0  16  14       80.64       27.32    497.45 o 
   2  16  14     2436.16     2502.25    711.80 o 
   4  16  14     3318.66     1894.95    864.95 o 
  -7  17  14      590.87     -111.85    448.31 o 
  -5  17  14        0.67      695.86    485.93 o 
  -3  17  14      247.74      410.21    440.63 o 
  -1  17  14     1976.26     1805.92    702.85 o 
   1  17  14     2069.46     2290.03    723.74 o 
 -21   1  15     9048.42     6682.49   1590.96 o 
 -19   1  15      390.23      889.47    774.85 o 
 -17   1  15    23903.29    21153.21   1602.55 o 
 -15   1  15    19670.15    17109.06    953.80 o 
 -13   1  15     5077.07     5792.49    441.90 o 
 -11   1  15    22848.39    21534.17    786.91 o 
  -9   1  15    58667.32    57781.82   1257.35 o 
  -7   1  15    13386.12    12183.40    751.34 o 
  -5   1  15     7209.71     8714.81    449.57 o 
  -3   1  15     1175.61      957.82    195.91 o 
  -1   1  15    21850.06    22039.20    622.62 o 
   1   1  15    55716.83    57499.15   1189.74 o 
   3   1  15    20470.77    22603.43    670.85 o 
   5   1  15     7448.49     9089.79    502.38 o 
   7   1  15        4.58      -37.27    199.39 o 
   9   1  15     6334.67     6925.68    730.34 o 
  11   1  15     4805.16     6330.27    736.87 o 
  13   1  15     2274.45     2494.96    512.54 o 
  15   1  15     3726.32     3175.84    587.01 o 
 -20   2  15     8718.72     9793.34   1813.33 o 
 -18   2  15     2925.00     3093.82    529.38 o 
 -16   2  15     3180.56     2156.29    415.12 o 
 -14   2  15    30908.71    29377.25   1079.47 o 
 -12   2  15     5359.38     6959.05    598.70 o 
 -10   2  15   183495.25   177040.09   3317.06 o 
  -8   2  15   123017.58   119782.23   2139.87 o 
  -6   2  15   151284.52   155351.95   2618.19 o 
  -4   2  15    51455.88    50935.78   1079.96 o 
  -2   2  15    95361.13    95012.80   1725.74 o 
   0   2  15    59403.03    57232.90   1165.30 o 
   2   2  15   132245.08   136579.38   2360.11 o 
   4   2  15    43113.08    47062.02   1542.65 o 
   6   2  15    33981.73    32010.35   1028.16 o 
   8   2  15    18038.98    20500.07    853.54 o 
  10   2  15    58495.72    60234.60   1791.79 o 
  12   2  15      581.69      613.77    414.66 o 
  14   2  15     6696.04     8230.43    795.37 o 
  16   2  15      595.10     -137.56    476.25 o 
 -21   3  15     4888.58     5895.40   1100.91 o 
 -19   3  15        9.72      290.09    449.10 o 
 -17   3  15    15572.53    17071.03   1071.38 o 
 -15   3  15    31358.55    27510.47   1010.56 o 
 -13   3  15     6450.22     6326.87    655.15 o 
 -11   3  15     4965.31     4633.47    447.77 o 
  -9   3  15     9264.13    10170.54    502.50 o 
  -7   3  15    49322.75    43931.77   1001.05 o 
  -5   3  15      410.27      454.92    187.84 o 
  -3   3  15      203.02       33.16    141.08 o 
  -1   3  15      909.30     1225.09    179.58 o 
   1   3  15     2168.01     2413.38    376.77 o 
   3   3  15    43669.03    46361.02   1057.47 o 
   5   3  15    37739.68    39140.29    977.61 o 
   7   3  15       65.00      227.30    234.79 o 
   9   3  15     1512.82     1668.72    352.96 o 
  11   3  15     4083.92     3171.92    529.40 o 
  13   3  15     4937.28     4198.43    897.14 o 
  15   3  15      556.60     1764.44    568.40 o 
 -20   4  15     3349.91     4443.53    786.12 o 
 -18   4  15     7519.94     7063.17    767.37 o 
 -16   4  15    39872.32    34996.89   1347.51 o 
 -14   4  15    60615.57    58178.61   1563.72 o 
 -12   4  15    17789.26    15663.68    797.71 o 
 -10   4  15     8225.50     9985.81    622.38 o 
  -8   4  15     2578.46     3620.31    463.36 o 
  -6   4  15   215836.47   220778.80   3564.73 o 
  -4   4  15    18603.59    17937.59    816.95 o 
  -2   4  15    81152.34    84839.52   1818.76 o 
   0   4  15     3723.89     4497.26    412.92 o 
   2   4  15   135126.52   129892.77   2571.65 o 
   4   4  15   104920.58   100960.20   2400.28 o 
   6   4  15    24109.56    24764.90   1565.76 o 
   8   4  15    18729.31    17777.94    989.17 o 
  10   4  15     2669.69     2710.39    582.98 o 
  12   4  15    17286.76    20210.17   1402.22 o 
  14   4  15    24500.27    22819.08   1532.41 o 
  16   4  15     9006.48     6143.71    896.29 o 
 -21   5  15       52.34     1395.74    615.36 o 
 -19   5  15     6547.11     7121.96    795.27 o 
 -15   5  15        1.38      251.23    376.22 o 
 -13   5  15     5084.25     3713.62    532.29 o 
 -11   5  15    17167.82    15562.43    759.26 o 
  -9   5  15    14062.10    12674.37    747.28 o 
  -7   5  15    17455.06    16799.89    911.86 o 
  -5   5  15    35576.73    36383.32   1016.87 o 
  -3   5  15   178885.45   178502.11   3322.30 o 
  -1   5  15   187420.98   183834.23   3428.32 o 
   1   5  15     7144.77     7718.31    625.54 o 
   3   5  15     1996.52     2594.46    370.07 o 
   5   5  15     4024.98     5349.50    567.54 o 
   7   5  15        5.11     -244.43    257.18 o 
   9   5  15     4370.11     3767.56    526.59 o 
  11   5  15    26920.22    27944.10   2047.67 o 
  13   5  15     1812.36     1838.00    637.72 o 
  15   5  15       78.16      646.82    817.45 o 
 -20   6  15      384.00      -11.18    427.34 o 
 -18   6  15    29063.53    26308.54   1766.49 o 
 -16   6  15      145.14      172.68    354.84 o 
 -14   6  15     3819.94     4863.06    618.58 o 
 -12   6  15    18955.65    20054.96   1092.15 o 
 -10   6  15     2229.24     2072.09    420.62 o 
  -8   6  15     4212.50     5525.45    711.29 o 
  -6   6  15    43157.94    44512.49   1442.98 o 
  -4   6  15     6473.72     8004.41    500.80 o 
  -2   6  15    16185.11    18154.09    905.30 o 
   0   6  15   369134.03   360896.44   6225.76 o 
   2   6  15    41553.32    38426.93   1118.52 o 
   4   6  15     4591.71     5067.02    469.91 o 
   6   6  15     2869.20     2418.68    417.87 o 
   8   6  15    29010.36    27527.23   1153.72 o 
  10   6  15     7414.04     6544.20    686.80 o 
  12   6  15    15503.08    13129.58   1177.23 o 
  14   6  15     1578.70     2792.10    684.90 o 
 -19   7  15     3187.52     3209.01    714.07 o 
 -17   7  15       34.36      160.55    454.94 o 
 -15   7  15     1246.58     1860.93    620.97 o 
 -13   7  15    37270.76    35952.45   1399.11 o 
 -11   7  15     4032.29     3796.75    545.84 o 
  -9   7  15    37848.29    36434.09   1631.27 o 
  -7   7  15    51685.75    47716.90   2373.57 o 
  -5   7  15    46158.53    41518.45   2023.67 o 
  -3   7  15        1.21      204.69    255.10 o 
  -1   7  15    72247.48    73339.47   1894.61 o 
   1   7  15    13131.05    11372.30    652.57 o 
   3   7  15      623.64      704.24    266.58 o 
   5   7  15     6100.20     7154.28    865.47 o 
   7   7  15    31432.72    25752.47   1134.90 o 
   9   7  15     4997.40     5817.27    665.37 o 
  11   7  15      567.58     1046.16    422.16 o 
  13   7  15    10956.99    12374.39   1181.34 o 
  15   7  15     3396.32     2848.04    900.84 o 
 -18   8  15     9097.35     8788.38   1043.42 o 
 -16   8  15        1.34     -221.64    425.10 o 
 -14   8  15    26064.64    27661.39   2660.24 o 
 -12   8  15    60182.89    60683.90   1913.67 o 
 -10   8  15    29812.42    28816.21   1220.62 o 
  -8   8  15     1359.18     1020.95    347.59 o 
  -6   8  15     8096.28     8703.81    727.83 o 
  -4   8  15    11190.05    10171.80    771.25 o 
   0   8  15      198.32      313.15    244.47 o 
   2   8  15     9137.54     7462.45    572.04 o 
   4   8  15    36444.56    34051.75   1321.23 o 
   6   8  15    16529.66    19768.41   1093.58 o 
   8   8  15     3461.79     3135.91    527.78 o 
  10   8  15      671.69     2065.24    537.62 o 
  12   8  15      727.07     2370.52    623.04 o 
  14   8  15     5363.11     7291.46    999.97 o 
 -19   9  15      916.56     1057.12    625.61 o 
 -17   9  15      694.39     1421.63    627.77 o 
 -15   9  15     7989.72     6581.22   1223.22 o 
 -13   9  15     4902.59     3797.72    695.46 o 
 -11   9  15       16.69     -109.36    378.67 o 
  -9   9  15       11.48      852.67    359.25 o 
  -7   9  15    13788.48    14187.42   1088.79 o 
  -5   9  15     9903.34     8677.58    928.14 o 
  -3   9  15    16566.73    16670.56   1004.21 o 
  -1   9  15    13646.33    12518.31    867.58 o 
   1   9  15     3241.84     2684.65    390.69 o 
   3   9  15      655.00      978.05    347.69 o 
   5   9  15      156.83      615.29    359.25 o 
   7   9  15     1514.30     1977.26    521.14 o 
   9   9  15    14733.27    15167.20   1200.79 o 
  11   9  15     2714.92     3331.57    606.76 o 
  13   9  15      379.29      438.04    501.99 o 
 -18  10  15      984.81      300.08    589.97 o 
 -16  10  15      327.96      586.78    568.00 o 
 -14  10  15     8395.98    11297.24   1181.66 o 
 -12  10  15      689.32     1397.25    473.95 o 
 -10  10  15      157.68      182.35    325.39 o 
  -8  10  15       92.26      595.99    366.22 o 
  -6  10  15    52866.15    51002.89   1709.64 o 
  -4  10  15    13450.63    12824.27   1356.64 o 
  -2  10  15       45.61      397.83    457.95 o 
   0  10  15     6912.49     6712.29    691.03 o 
   2  10  15     8317.36     7892.66    627.76 o 
   4  10  15    26012.72    28476.85   1238.28 o 
   6  10  15      363.05      478.30    367.45 o 
   8  10  15     2425.71     1324.95    440.21 o 
  10  10  15     2814.08     3897.85    651.85 o 
  12  10  15     1252.21      847.24    480.18 o 
 -17  11  15     2504.24     3801.80    873.06 o 
 -15  11  15      412.19      -53.63    501.11 o 
 -13  11  15     3598.96     2755.28    658.22 o 
 -11  11  15     3206.16     3635.66    611.25 o 
  -9  11  15     2421.21     2017.26    518.02 o 
  -7  11  15     2145.06     2502.80    527.45 o 
  -5  11  15     1700.99     2623.98    516.95 o 
  -3  11  15    21988.81    22767.52   1287.17 o 
  -1  11  15    34675.27    31557.58   1331.44 o 
   1  11  15    13571.61    11055.78    878.07 o 
   3  11  15     8982.48    10440.01   1049.90 o 
   5  11  15      528.45     1239.86    543.32 o 
   7  11  15     4380.66     5912.34    753.43 o 
   9  11  15     5363.80     5173.93    717.88 o 
  11  11  15     5561.84     6411.59    799.48 o 
 -16  12  15      203.75     -155.26    502.54 o 
 -14  12  15      756.88      609.57    522.47 o 
 -12  12  15    32058.43    29225.19   1813.77 o 
 -10  12  15        0.87     -199.21    343.49 o 
  -8  12  15     5972.54     6316.91    751.37 o 
  -6  12  15    39201.39    38698.68   1513.36 o 
  -4  12  15    15064.51    14934.54   1044.47 o 
  -2  12  15     6881.04     8643.48    829.72 o 
   0  12  15    43841.33    42344.03   1577.21 o 
   2  12  15      955.05     1948.92    634.97 o 
   4  12  15      343.40       62.37    460.79 o 
   6  12  15    20936.20    25932.36   1600.50 o 
   8  12  15     5550.94     5765.34    937.07 o 
  10  12  15     5922.62     6441.09    846.39 o 
 -15  13  15      133.91       11.29    526.07 o 
 -13  13  15       77.72      508.77    536.27 o 
 -11  13  15    21980.13    19721.62   1543.28 o 
  -9  13  15     1347.25     2003.31    510.43 o 
  -7  13  15    16404.61    15271.83   1763.49 o 
  -5  13  15     3762.30     3447.34    590.86 o 
  -3  13  15     5624.39     5065.88    662.50 o 
  -1  13  15     3272.49     3415.04    576.37 o 
   1  13  15     4737.98     5958.09    886.60 o 
   3  13  15      742.53     1064.70    782.17 o 
   5  13  15     6022.22     4165.45    779.48 o 
   7  13  15    17900.88    20414.96   1672.17 o 
   9  13  15     5591.90     6578.08    913.22 o 
 -12  14  15     4324.35     4553.40    873.63 o 
 -10  14  15      595.21     1111.64    552.44 o 
  -8  14  15      187.97     -223.01    391.04 o 
  -6  14  15       88.76      446.21    419.59 o 
  -4  14  15     9818.32    12404.10   1035.21 o 
  -2  14  15     1486.85     1631.09    473.62 o 
   0  14  15    50237.33    41698.84   1959.46 o 
   2  14  15    12921.48    11752.48   1964.87 o 
   4  14  15      355.29     2013.12    613.36 o 
   6  14  15       14.67     -422.06    468.15 o 
   8  14  15     8421.28     9942.35   1490.47 o 
 -11  15  15      432.22      835.79    564.12 o 
  -9  15  15     2726.35     2020.65    576.56 o 
  -7  15  15      923.46     1221.65    514.85 o 
  -5  15  15    16665.36    17671.81   1349.69 o 
  -3  15  15    23733.90    24801.43   1441.80 o 
  -1  15  15     1945.24     1793.41    513.50 o 
   1  15  15      120.97      -47.04    515.30 o 
   3  15  15     2122.85     4949.88    854.63 o 
   5  15  15     6735.92     7755.41   1054.45 o 
   7  15  15       10.54      815.56    725.29 o 
 -10  16  15     1098.99     1132.79    744.66 o 
  -8  16  15     3180.54     3244.36    673.89 o 
  -6  16  15      751.89      334.23    466.58 o 
  -4  16  15    10681.06    10520.89   1016.46 o 
  -2  16  15     8193.46     9321.84   1273.80 o 
   0  16  15     4966.86     4993.57    883.24 o 
   2  16  15     8255.23     6221.89   1123.94 o 
   4  16  15     2159.20     1534.47    629.92 o 
  -5  17  15     1145.99     1707.62    574.00 o 
  -3  17  15     1215.94     1310.84    525.52 o 
  -1  17  15      504.19     1338.83    694.60 o 
   1  17  15      562.20     1578.26    689.86 o 
 -20   0  16    13310.89    12298.99   2005.89 o 
 -18   0  16     7760.11     8894.70   1565.74 o 
 -16   0  16     5380.51     3273.62    969.71 o 
 -14   0  16    11972.56    12679.66   1147.61 o 
 -12   0  16    30601.61    25828.88   1130.79 o 
 -10   0  16    22466.75    23355.17   1562.58 o 
  -8   0  16    42999.70    41207.55   1411.77 o 
  -6   0  16    25282.23    24621.26   1392.53 o 
  -4   0  16   250216.56   261408.44   5870.23 o 
  -2   0  16    51893.76    47321.94   1492.76 o 
   0   0  16    61679.88    65614.74   1870.37 o 
   2   0  16     3444.46     4416.44   1013.95 o 
   4   0  16      313.35      501.53    312.52 o 
   6   0  16      380.03      151.95    280.40 o 
   8   0  16    30098.78    32043.18   2609.95 o 
  10   0  16      867.13     1721.63    726.71 o 
  12   0  16    36588.75    32440.28   1845.28 o 
  14   0  16      473.36     1486.53    771.41 o 
  16   0  16     9235.03    10086.65   2943.50 o 
 -21   1  16     3377.74     4062.22   1256.26 o 
 -19   1  16     2101.08     1547.40    900.93 o 
 -17   1  16    15487.06    14576.52   1111.95 o 
 -15   1  16      194.63      666.56    305.61 o 
 -13   1  16     6559.66     7534.15    642.77 o 
 -11   1  16    80878.49    81716.29   1654.23 o 
  -9   1  16   308022.38   308500.31   4885.13 o 
  -7   1  16    28190.35    27075.45    761.45 o 
  -5   1  16     1701.62     1753.44    252.37 o 
  -3   1  16       18.75      342.05    227.33 o 
  -1   1  16     2660.13     4280.53    321.30 o 
   1   1  16      123.96      473.19    201.08 o 
   3   1  16    18007.40    18677.93    804.59 o 
   5   1  16     9194.06     8802.62    506.66 o 
   7   1  16      115.94      609.06    250.10 o 
   9   1  16    19082.71    19501.64   1813.96 o 
  11   1  16     5517.29     6637.96    772.18 o 
  13   1  16     2105.52     2806.90    515.87 o 
  15   1  16     1951.92     3098.74    590.87 o 
 -20   2  16     2827.26     2056.21    776.79 o 
 -18   2  16       95.32      522.56    426.56 o 
 -14   2  16       74.26      758.87    296.95 o 
 -12   2  16     9140.71     7507.40    631.99 o 
  -8   2  16    24650.93    24182.13    730.92 o 
  -6   2  16    11408.33    12324.25    896.04 o 
  -4   2  16       34.73       89.75    167.02 o 
  -2   2  16       13.00      351.59    218.37 o 
   0   2  16     5801.82     5366.75    344.47 o 
   2   2  16    81689.61    87307.24   1669.75 o 
   4   2  16    68144.48    69496.20   1581.22 o 
   6   2  16     1029.23     1691.14    273.92 o 
   8   2  16      588.50      268.35    291.92 o 
  10   2  16       47.06      100.86    324.26 o 
  12   2  16     7696.93     8456.34   1056.24 o 
  14   2  16        0.84      392.48    437.07 o 
  16   2  16      275.88      733.54    542.84 o 
 -21   3  16    18061.07    17607.88   2447.19 o 
 -19   3  16     1959.11     1508.40    451.12 o 
 -17   3  16    14584.08    16703.03   1195.82 o 
 -15   3  16    18529.73    16725.21   1289.32 o 
 -13   3  16     8484.96     7215.96    581.74 o 
 -11   3  16     7129.28     8944.39    605.53 o 
  -9   3  16   161833.84   149276.45   2899.55 o 
  -7   3  16     1864.30     3216.40    311.83 o 
  -5   3  16       68.80     -158.97    158.97 o 
  -3   3  16    82136.35    88635.95   1890.59 o 
  -1   3  16    40086.79    40198.26   1181.05 o 
   1   3  16    36272.39    35563.58   1476.71 o 
   3   3  16   117033.79   111033.44   2309.05 o 
   5   3  16     7200.57     7478.11    853.01 o 
   7   3  16     5673.73     5747.49    612.87 o 
   9   3  16     2237.39     2301.59    537.39 o 
  11   3  16     1829.98     2105.37    573.79 o 
  13   3  16     3526.30     3768.16    866.91 o 
  15   3  16    40070.59    40155.11   2149.59 o 
 -20   4  16       57.67      395.45    484.28 o 
 -16   4  16     2130.32     3199.59    528.72 o 
 -14   4  16       15.67     -245.78    245.78 o 
 -12   4  16     1206.19     1891.69    347.35 o 
 -10   4  16     5503.25     4971.99    551.69 o 
  -8   4  16     6650.51     8321.32    583.40 o 
  -6   4  16      553.49      293.14    239.36 o 
  -2   4  16    11826.29    12594.93    707.93 o 
   0   4  16     3812.93     5277.92    457.62 o 
   2   4  16      321.26      415.86    247.09 o 
   4   4  16     6906.66     8146.71    626.37 o 
   6   4  16    28651.31    28703.22   1114.66 o 
   8   4  16     1141.46     1161.80    405.55 o 
  10   4  16    10158.90    11799.44   1079.16 o 
  12   4  16    12811.26    11530.78   1100.73 o 
  14   4  16     4096.15     4006.23    750.53 o 
 -19   5  16    20619.52    16452.71   1160.80 o 
 -17   5  16     6922.18     8041.04    919.20 o 
 -15   5  16    19446.74    19102.79    960.77 o 
 -13   5  16     4098.36     3584.21    552.91 o 
 -11   5  16    14938.95    13786.43    902.73 o 
  -9   5  16    16882.98    15631.84   1146.52 o 
  -7   5  16     4076.18     3334.10    506.26 o 
  -5   5  16    35054.83    35136.21   1015.03 o 
  -3   5  16    95969.45    95496.02   2527.14 o 
  -1   5  16   109883.55   107148.74   2230.21 o 
   1   5  16    75988.44    72252.58   1885.68 o 
   3   5  16    38743.60    35398.79   1062.66 o 
   5   5  16     8364.69    11190.93   1091.59 o 
   7   5  16     9045.32     9982.21   1313.88 o 
   9   5  16     1185.97      827.08    369.90 o 
  11   5  16    13620.98    13509.33   1181.68 o 
  13   5  16      203.64      713.57    543.00 o 
  15   5  16    23318.92    20394.54   1513.59 o 
 -20   6  16     1153.65      526.39    539.78 o 
 -18   6  16      266.02     1188.00    690.43 o 
 -16   6  16      319.14      -94.29    403.48 o 
 -14   6  16    20755.53    19778.53   1128.94 o 
 -12   6  16    47648.50    46534.91   1579.74 o 
 -10   6  16     9106.71     7972.17    701.54 o 
  -8   6  16    21636.71    20212.27   1018.40 o 
  -6   6  16    11049.06    10985.56    989.02 o 
  -4   6  16     5945.95     6169.07    604.38 o 
  -2   6  16    24616.06    25881.09   1091.26 o 
   0   6  16    11160.89    12675.42    679.76 o 
   2   6  16    45831.52    41849.09   1337.92 o 
   4   6  16    14943.31    14123.46    737.75 o 
   6   6  16    17317.85    18347.39   1220.97 o 
   8   6  16     6903.75     6219.73    663.48 o 
  10   6  16    11519.18    14343.61   1081.27 o 
  12   6  16     2785.11     3993.66    720.93 o 
  14   6  16     1238.79     1943.69    633.07 o 
 -19   7  16        1.21      768.56    575.60 o 
 -17   7  16       41.35     -396.10    490.74 o 
 -15   7  16      642.05      431.55    458.92 o 
 -13   7  16    43598.92    40425.96   1502.44 o 
 -11   7  16    11501.01    13026.89    934.54 o 
  -9   7  16        2.91     -170.44    254.91 o 
  -7   7  16     5854.76     6120.69    627.69 o 
  -5   7  16     2350.85     2049.03    415.75 o 
  -3   7  16       17.21      558.38    287.25 o 
  -1   7  16    45706.80    44741.14   1240.76 o 
   1   7  16    24083.26    20627.60   1051.07 o 
   3   7  16    29658.41    27410.23    950.25 o 
   5   7  16    79268.28    72986.53   2037.92 o 
   7   7  16     2703.68     2586.48    479.28 o 
   9   7  16     6111.88     6280.06    688.27 o 
  13   7  16      829.97     1428.56    561.84 o 
 -18   8  16     5578.56     7197.63   1105.68 o 
 -16   8  16       13.93     -160.02    590.48 o 
 -14   8  16    10802.81    10373.52   1061.08 o 
 -12   8  16    39588.75    37059.04   1558.02 o 
 -10   8  16        9.11     -266.90    300.94 o 
  -8   8  16      236.79     1239.00    367.52 o 
  -6   8  16      157.61     1179.46    353.29 o 
  -4   8  16    41544.87    38694.70   1374.14 o 
  -2   8  16     8683.23     7987.14    702.55 o 
   0   8  16     1918.29     2595.98    373.73 o 
   2   8  16      878.18      501.52    299.45 o 
   4   8  16     9726.86    12237.18    878.03 o 
   6   8  16    43935.77    40051.88   1454.52 o 
   8   8  16       46.36       75.77    328.61 o 
  10   8  16      605.37     2561.55    733.24 o 
  12   8  16     4260.20     5272.58    835.92 o 
 -17   9  16    13056.03    12311.42   1246.33 o 
 -15   9  16     1056.33     1601.74    582.98 o 
 -13   9  16     7833.80     6751.80    899.13 o 
 -11   9  16     1155.59      520.96    444.22 o 
  -9   9  16    38906.32    35916.66   2224.22 o 
  -7   9  16    30916.92    30342.54   1266.95 o 
  -5   9  16     3097.99     3333.98    528.08 o 
  -3   9  16       17.16       55.05    305.71 o 
  -1   9  16    21263.55    19760.62   1326.28 o 
   1   9  16    14569.69    15899.60    827.63 o 
   3   9  16    50269.82    46027.01   1843.04 o 
   5   9  16    14942.55    17782.11   1072.46 o 
   7   9  16      953.00      379.97    364.22 o 
   9   9  16      174.69      480.10    387.66 o 
  11   9  16       40.39      472.39    421.20 o 
  13   9  16     1761.40     3957.81    801.89 o 
 -18  10  16    14641.46    15098.03   1703.67 o 
 -16  10  16      125.79      -56.34    493.88 o 
 -14  10  16    21170.51    18837.52   1496.54 o 
 -12  10  16     4828.73     2511.71    548.16 o 
 -10  10  16     6404.37     7003.29    751.84 o 
  -8  10  16    49472.89    47000.82   1662.63 o 
  -6  10  16   107985.16   103538.54   2753.03 o 
  -4  10  16     5061.59     4239.23    589.81 o 
  -2  10  16    11069.90    10105.64    843.02 o 
   0  10  16      280.07     -292.64    292.64 o 
   2  10  16     8547.43     7075.41    885.19 o 
   4  10  16       76.35      493.92    354.06 o 
   6  10  16     2421.29     2313.80    508.20 o 
   8  10  16      835.24      503.53    384.53 o 
  10  10  16     1315.62      793.68    428.28 o 
  12  10  16     9742.66     7806.17   1335.46 o 
 -17  11  16     1967.63     3251.33    831.02 o 
 -15  11  16     1029.22      345.38    533.79 o 
 -13  11  16    20704.79    23729.45   2467.64 o 
 -11  11  16    14450.87    13026.42   1036.47 o 
  -9  11  16     4242.74     5862.29    733.02 o 
  -7  11  16     6255.28     7204.36    872.45 o 
  -5  11  16    19124.15    20597.41   1283.84 o 
  -3  11  16    13470.04    13041.62    968.07 o 
  -1  11  16     6636.62     7285.01    758.00 o 
   1  11  16     2854.56     3477.64    566.14 o 
   3  11  16     2999.54     1991.68    584.02 o 
   5  11  16    53562.60    50370.72   1759.28 o 
   7  11  16    18413.12    24156.73   1442.33 o 
   9  11  16     3061.19     2904.53    588.61 o 
  11  11  16     1064.91      425.62    472.91 o 
 -16  12  16     3074.72     3999.37    818.13 o 
 -14  12  16      537.05      173.59    512.79 o 
 -12  12  16     3672.07     4873.60    900.71 o 
 -10  12  16     9110.08     9348.15    910.76 o 
  -8  12  16     1956.69     1625.22    762.73 o 
  -6  12  16       29.32     1345.36    451.62 o 
  -4  12  16     4134.04     3542.45    868.58 o 
  -2  12  16     1034.54      713.89    402.91 o 
   2  12  16     9886.97    10325.96   1087.30 o 
   4  12  16      604.11      336.98    503.84 o 
   6  12  16     7579.42    12172.55   1008.65 o 
   8  12  16    10301.46    10250.47    961.98 o 
  10  12  16     4313.86     3961.71    694.46 o 
 -13  13  16     6798.64     8191.23   1082.91 o 
 -11  13  16      735.39      -13.22    693.92 o 
  -9  13  16     7213.47     9023.23    921.23 o 
  -7  13  16     1720.86     1793.80    519.28 o 
  -5  13  16     1072.96     1592.04    477.49 o 
  -3  13  16     4979.89     4953.41    685.65 o 
  -1  13  16    24819.60    26533.89   3119.60 o 
   1  13  16    45767.06    46434.80   2067.14 o 
   3  13  16    20762.03    18299.13   2325.96 o 
   5  13  16    23264.93    21509.67   1600.65 o 
   7  13  16      705.79     1192.84    815.55 o 
   9  13  16    13860.88    12649.84   1089.92 o 
 -12  14  16      813.67     1314.51    665.05 o 
 -10  14  16       30.19     -352.93    397.73 o 
  -8  14  16     5495.82     5347.35    754.83 o 
  -6  14  16       40.44      741.95    453.42 o 
  -4  14  16    36948.72    39657.19   1906.24 o 
  -2  14  16     9888.72     8561.39    861.82 o 
   0  14  16      662.60      984.87    661.58 o 
   2  14  16      107.31      392.03    555.26 o 
   4  14  16    16325.50    14614.50   1623.14 o 
   6  14  16     4144.94     5499.67   1000.72 o 
   8  14  16      768.58      874.67    617.59 o 
  -9  15  16     3994.85     3124.77    630.76 o 
  -7  15  16     2168.84     2469.90    609.78 o 
  -5  15  16     6573.57     5210.98    738.42 o 
  -3  15  16     4145.51     5631.74    745.98 o 
  -1  15  16     3073.73     2487.62    579.38 o 
   1  15  16      604.41      965.74    697.43 o 
   3  15  16     4698.15     3417.27    863.81 o 
   5  15  16      399.58       81.45    557.19 o 
  -8  16  16     1428.87     1913.45    585.91 o 
  -6  16  16     2957.71     2582.58    623.19 o 
  -4  16  16       95.01     1211.90    563.50 o 
  -2  16  16      517.52     1202.54    491.98 o 
   0  16  16      511.48      691.22    592.54 o 
   2  16  16    11621.74    13850.89   2387.72 o 
  -3  17  16       59.17      226.31    464.44 o 
 -21   1  17    28336.71    26172.74   4410.67 o 
 -19   1  17        5.91     -599.48    599.48 o 
 -17   1  17     5187.64     5374.24    629.62 o 
 -15   1  17    56181.50    50993.32   2223.89 o 
 -13   1  17      237.33      445.54    264.43 o 
 -11   1  17     1712.66     1753.94    324.82 o 
  -9   1  17    45642.05    45562.52   1104.43 o 
  -7   1  17       33.86      310.06    244.77 o 
  -5   1  17    34475.26    35819.47    907.23 o 
  -3   1  17   101496.41    99634.41   1853.74 o 
  -1   1  17    37755.20    38521.29    933.15 o 
   1   1  17     4414.07     4372.57    353.70 o 
   3   1  17    98760.09    96822.59   1841.74 o 
   5   1  17     9790.14     9794.71    537.28 o 
   7   1  17    62414.49    63366.59   1574.06 o 
   9   1  17    65265.54    67506.63   2183.19 o 
  11   1  17    12184.74    12566.54   1178.31 o 
  13   1  17     6356.53     6613.79   1101.76 o 
  15   1  17     8378.49     9539.04   1074.64 o 
 -20   2  17     7127.28     8295.55   1200.01 o 
 -18   2  17     9766.29    10383.69   1033.39 o 
 -16   2  17    13337.61    14332.05   1062.45 o 
 -14   2  17     1201.64     2286.06    383.61 o 
 -12   2  17      373.88      684.78    293.61 o 
 -10   2  17   100629.70   107115.02   2660.09 o 
  -8   2  17    32441.29    30885.64    854.72 o 
  -6   2  17    37648.36    36409.50    917.49 o 
  -4   2  17       16.40       99.96    182.29 o 
  -2   2  17    25593.50    23876.79    684.36 o 
   0   2  17     2329.65     1740.73    298.81 o 
   2   2  17    71182.01    69806.80   1632.70 o 
   4   2  17    21657.45    21663.51   1844.92 o 
   6   2  17     2162.88     3118.42    654.82 o 
   8   2  17    19926.92    20661.42   1214.35 o 
  10   2  17     1240.82     1367.91    513.72 o 
  12   2  17     6838.89     9419.40   1235.28 o 
  14   2  17      925.11     1461.81    776.82 o 
 -21   3  17       34.09     1147.43    978.88 o 
 -19   3  17      583.01      975.35    501.70 o 
 -17   3  17     8513.14     9753.18   1065.47 o 
 -15   3  17     6269.48     6824.39    614.81 o 
 -13   3  17     3735.26     3995.50    594.87 o 
 -11   3  17        9.00     -198.57    230.63 o 
  -9   3  17    12689.69    14363.60   1094.56 o 
  -7   3  17    18373.13    19985.71   1029.14 o 
  -5   3  17    63451.05    64441.84   1522.66 o 
  -3   3  17    24212.43    26662.86    867.60 o 
  -1   3  17    15828.09    17098.42   1030.78 o 
   1   3  17    29789.53    31928.58    986.59 o 
   3   3  17    63889.94    63705.89   1554.52 o 
   5   3  17     6161.93     6504.80    585.14 o 
   7   3  17     5244.81     7044.34    670.35 o 
   9   3  17     7133.58     6763.12    808.75 o 
  11   3  17     1342.69      681.51    462.22 o 
  13   3  17      246.57     -101.06    547.45 o 
  15   3  17       34.83      655.32    497.16 o 
 -20   4  17     7076.01     7645.31   2192.73 o 
 -18   4  17     1562.93     1249.42    456.24 o 
 -16   4  17     1387.22     2284.94    484.38 o 
 -14   4  17      106.60      356.09    285.53 o 
 -12   4  17    56542.54    55605.49   1710.22 o 
 -10   4  17     1440.19     2219.25    425.42 o 
  -6   4  17     4018.69     5112.92    449.31 o 
  -4   4  17    74384.45    77448.67   1747.84 o 
  -2   4  17    19708.34    20214.99    881.23 o 
   0   4  17     6549.81     6206.74    506.58 o 
   2   4  17   144265.86   138708.36   2837.45 o 
   4   4  17    43219.21    39688.03   1299.21 o 
   6   4  17     6689.06     6367.46    629.40 o 
   8   4  17     4375.75     5097.94    615.17 o 
  10   4  17    27999.65    27426.32   1495.16 o 
  12   4  17    11948.35    12851.86   1181.97 o 
  14   4  17    19824.64    22431.01   1960.64 o 
 -19   5  17     1820.67     2237.66    616.79 o 
 -17   5  17    22939.99    20612.47   1462.98 o 
 -15   5  17    10976.28    10945.45    875.92 o 
 -13   5  17     6945.67     5419.11    637.69 o 
 -11   5  17     3675.61     4401.40    559.36 o 
  -9   5  17     8855.73     8908.74    723.73 o 
  -7   5  17     6079.25     5549.25    806.81 o 
  -3   5  17     4709.48     5493.93    473.23 o 
  -1   5  17    16289.34    17130.10    765.11 o 
   1   5  17     6264.00     5283.89    478.04 o 
   3   5  17    67762.35    62564.63   3297.95 o 
   5   5  17    36627.57    35937.27   1271.65 o 
   7   5  17    41843.86    40255.09   1438.69 o 
   9   5  17     8493.42     7296.26    742.86 o 
  11   5  17     6703.68     7744.94   1108.47 o 
  13   5  17     4450.58     5840.56   1317.74 o 
 -20   6  17     5695.50     8014.31   1388.64 o 
 -18   6  17     7088.38     8067.65   1012.90 o 
 -16   6  17     2747.20     4217.51    727.99 o 
 -14   6  17      620.25       84.12    390.78 o 
 -12   6  17    13712.02    13826.63   1115.34 o 
 -10   6  17     2204.59     2179.70    436.67 o 
  -8   6  17     4810.17     5698.69    718.35 o 
  -6   6  17      736.73     1717.82    379.01 o 
  -4   6  17    48697.36    40796.02   1401.64 o 
  -2   6  17    15594.07    15729.56    738.64 o 
   0   6  17    48815.16    48011.30   1749.09 o 
   2   6  17      303.07      651.03    274.35 o 
   4   6  17    14828.05    13638.70   1104.76 o 
   6   6  17     4505.76     3858.57    521.58 o 
   8   6  17     5273.32     5414.81    641.92 o 
  10   6  17     1252.38     1137.61    418.25 o 
  12   6  17     1355.89      500.23    500.25 o 
  14   6  17     2190.93     2705.21    701.20 o 
 -19   7  17      280.25     1303.02    572.04 o 
 -17   7  17     3577.46     2903.89    670.04 o 
 -15   7  17      659.60      710.47    603.60 o 
 -13   7  17    35496.83    31423.73   1723.26 o 
 -11   7  17      111.38      -56.33    320.97 o 
  -9   7  17    28699.26    28576.20   1918.48 o 
  -7   7  17     4889.50     5785.24    810.67 o 
  -5   7  17     1885.00     1772.16    373.99 o 
  -3   7  17      417.13      386.17    291.40 o 
  -1   7  17    28173.21    28224.92   1078.11 o 
   1   7  17      276.94     1099.59    423.95 o 
   3   7  17     6005.57     6063.46    530.27 o 
   5   7  17    33341.26    32130.44   1643.18 o 
   7   7  17      519.87      580.59    356.21 o 
   9   7  17    13919.51    11943.25   1079.68 o 
  13   7  17        5.00      -63.96    506.32 o 
 -18   8  17     5961.98     6639.22    972.90 o 
 -16   8  17     2617.93     2173.56    627.87 o 
 -14   8  17     1331.24      692.08    486.17 o 
 -10   8  17     4714.01     4876.77    627.05 o 
  -8   8  17    45016.66    42506.02   1526.03 o 
  -6   8  17    22217.35    20966.14   1685.87 o 
  -4   8  17     1615.23     2461.52    788.01 o 
  -2   8  17     8823.59     9301.38    785.27 o 
   0   8  17    25162.21    24841.53   1787.60 o 
   2   8  17     4645.47     4534.68    486.68 o 
   4   8  17    65147.29    66478.50   1961.22 o 
   6   8  17     4319.22     4970.93    622.07 o 
   8   8  17     6746.44     8744.19   1151.82 o 
  10   8  17     1524.77     1165.16    452.42 o 
  12   8  17       95.57      968.70    555.51 o 
 -17   9  17     1645.42      719.71    546.56 o 
 -15   9  17    27591.91    28029.37   1790.89 o 
 -13   9  17     3813.41     2896.31    684.27 o 
 -11   9  17     4640.63     4119.23    773.28 o 
  -9   9  17    14233.59    13981.14   1019.41 o 
  -7   9  17   156454.52   147254.63   3550.16 o 
  -5   9  17    59579.16    56007.31   1805.07 o 
  -3   9  17     1042.59     1148.75    393.43 o 
  -1   9  17    10402.83     9787.30    813.47 o 
   1   9  17    15543.32    14302.49   1105.19 o 
   3   9  17     2226.12     3513.59    790.49 o 
   5   9  17     3003.41     3575.45    695.19 o 
   7   9  17      188.73      954.69    411.26 o 
   9   9  17      547.03      106.65    374.01 o 
  11   9  17    20021.62    16527.49   1179.76 o 
 -16  10  17     3302.02     2480.28    748.40 o 
 -14  10  17     1993.31     1144.80    539.53 o 
 -12  10  17    22515.88    24709.84   1390.65 o 
 -10  10  17     2295.83     2862.85    535.39 o 
  -8  10  17      364.94      683.33    399.49 o 
  -6  10  17     6759.05     7413.04    750.89 o 
  -4  10  17      332.94       28.35    319.38 o 
  -2  10  17    13811.45    15002.88   1730.85 o 
   0  10  17      301.81      206.92    344.27 o 
   2  10  17     5053.62     5009.37    944.59 o 
   4  10  17     6409.66     7411.21    744.00 o 
   6  10  17    11423.44    13282.80   1498.69 o 
   8  10  17     2180.24     2659.18    674.02 o 
  10  10  17      245.57      812.45    426.01 o 
 -15  11  17      451.56      736.05    562.99 o 
 -13  11  17      103.59      -81.56    475.79 o 
 -11  11  17     3765.50     4905.59    695.27 o 
  -9  11  17     3811.47     3201.48    686.24 o 
  -7  11  17    19616.12    20408.87   1246.41 o 
  -5  11  17    20796.75    20205.70   1213.36 o 
  -3  11  17      667.50      474.97    369.96 o 
  -1  11  17      276.63       91.66    358.87 o 
   1  11  17     1068.25     1061.77    405.17 o 
   3  11  17        8.98     -395.00    477.49 o 
   5  11  17     8472.05     8780.69    835.34 o 
   7  11  17    12892.29    12839.43   1308.33 o 
   9  11  17     2061.68     1760.32    528.34 o 
  11  11  17     2732.25     2928.96    620.13 o 
 -14  12  17      197.93      -10.24    607.63 o 
 -12  12  17     9290.20    10686.53   1165.34 o 
 -10  12  17      997.21      934.90    463.30 o 
  -8  12  17     4111.71     2473.04    563.23 o 
  -6  12  17    21732.30    22213.29   1330.52 o 
  -4  12  17     3845.38     3374.57    592.80 o 
  -2  12  17    18473.31    19174.30   1207.95 o 
   0  12  17      299.81      408.66    383.70 o 
   2  12  17      416.73      496.22    493.08 o 
   4  12  17    19495.63    22325.89   1629.50 o 
   6  12  17    20118.55    22520.86   1640.91 o 
   8  12  17     6138.15     6599.22    798.89 o 
 -13  13  17     2715.78     3042.33    778.38 o 
 -11  13  17      208.05     -100.91    505.06 o 
  -9  13  17    11800.50    12718.14   1400.42 o 
  -7  13  17    32314.20    28416.82   1540.62 o 
  -5  13  17      534.18       44.45    358.70 o 
  -3  13  17      580.76     1236.86    469.42 o 
  -1  13  17     2342.93     3367.17    613.20 o 
   1  13  17       69.93      915.63    664.39 o 
   3  13  17       21.29      742.83    537.51 o 
   5  13  17      181.53     1116.33    913.19 o 
   7  13  17    13850.88    14420.81   1399.01 o 
 -12  14  17      307.05      779.62    579.39 o 
 -10  14  17        9.93      737.59    502.11 o 
  -8  14  17     1103.18     1143.43    499.54 o 
  -6  14  17     1017.71      765.28    471.59 o 
  -4  14  17     5813.11     6766.17    828.49 o 
  -2  14  17     6601.20     5299.57    754.55 o 
   0  14  17     7724.17     6045.80   1117.56 o 
   2  14  17      365.25     1026.85    561.49 o 
   4  14  17     1347.76     2538.13    886.78 o 
   6  14  17      206.15      911.30    581.61 o 
 -11  15  17      333.16        9.81    525.78 o 
  -9  15  17      347.98      100.85    447.12 o 
  -7  15  17    12523.89    12311.24   1092.85 o 
  -5  15  17      936.59     1509.67    533.05 o 
  -3  15  17       33.38      170.24    407.45 o 
  -1  15  17     4356.54     5350.83    903.56 o 
   1  15  17      637.05     1632.63    662.66 o 
   3  15  17      793.08      153.64    648.93 o 
   5  15  17     7840.66     9826.54   1196.10 o 
  -8  16  17     2677.25     2304.68    633.20 o 
  -6  16  17      615.35     1374.40    528.42 o 
  -4  16  17     3512.65     3152.85    649.94 o 
  -2  16  17      604.88      977.22    649.07 o 
   0  16  17     2633.65     2348.84    725.84 o 
   2  16  17    10934.72    13110.94   1365.25 o 
 -16   0  18    16905.08    13991.34   1635.66 o 
 -14   0  18    14915.16    12282.36   1334.21 o 
 -12   0  18    14822.55    15026.50    970.75 o 
 -10   0  18    45147.47    50225.16   1685.09 o 
  -8   0  18    32971.70    34146.30   1309.94 o 
  -6   0  18   115708.41   120646.07   3095.71 o 
  -4   0  18   647376.50   669411.25  14156.29 o 
  -2   0  18    33425.04    31185.25   1202.59 o 
   0   0  18   159520.34   158189.75   3860.80 o 
   2   0  18     2885.29     4126.10    524.05 o 
   4   0  18      816.44      874.26    352.23 o 
   6   0  18    38252.25    38309.40   1661.60 o 
   8   0  18   232256.83   232895.02   6867.63 o 
  10   0  18     8398.03    11455.37   1623.05 o 
  12   0  18      368.21     -216.69    456.96 o 
  14   0  18    45463.33    51573.23   3860.48 o 
 -21   1  18     1719.05     1343.38   1061.40 o 
 -19   1  18     2579.13     2164.07   1010.97 o 
 -17   1  18    15167.08    14755.76   1172.99 o 
 -15   1  18     3696.05     5807.78    536.49 o 
 -13   1  18     1129.51      733.29    294.87 o 
 -11   1  18    13969.96    15206.73    672.54 o 
  -9   1  18    36879.91    37835.98    983.98 o 
  -7   1  18      556.99      631.61    235.90 o 
  -5   1  18    34318.59    32834.28    887.76 o 
  -3   1  18    11230.15    12200.25    702.78 o 
  -1   1  18    12566.56    13076.75    592.40 o 
   1   1  18     8551.47    10039.80    519.78 o 
   3   1  18      182.73      234.11    202.16 o 
   5   1  18     2046.57     1772.92    297.34 o 
   7   1  18    26126.58    26283.07   1253.44 o 
   9   1  18    19550.66    16816.42   1426.90 o 
  11   1  18     2326.22     2274.30    759.95 o 
  13   1  18     7846.35     8795.91   1401.14 o 
  15   1  18        4.26      396.69    551.61 o 
 -20   2  18       66.53     -468.47    578.02 o 
 -18   2  18       87.83      187.66    408.18 o 
 -16   2  18    22251.24    23236.26   1105.42 o 
 -14   2  18     9642.69     9626.91    770.75 o 
 -12   2  18     3424.09     3845.80    512.68 o 
 -10   2  18    29741.69    33244.07   1332.73 o 
  -8   2  18     1308.33     1416.03    270.60 o 
  -6   2  18    32572.90    34440.33    909.24 o 
  -4   2  18    12851.22    14216.30    892.76 o 
  -2   2  18      108.58       86.68    229.89 o 
   0   2  18    15850.28    13608.39    889.66 o 
   2   2  18    40964.97    43259.73   1376.95 o 
   4   2  18     6389.23     7127.75    545.91 o 
   6   2  18     1137.64     1048.66    354.22 o 
   8   2  18    38564.63    37837.54   1915.46 o 
  10   2  18     3428.67     3570.30    644.01 o 
  12   2  18     1408.78     2283.62   1689.54 o 
  14   2  18     7419.37     6931.94    911.28 o 
 -19   3  18     2056.86     1684.31    559.64 o 
 -17   3  18      310.99     1642.69    435.52 o 
 -15   3  18       35.53      519.53    295.06 o 
 -13   3  18    27071.32    27212.29   2160.36 o 
 -11   3  18     9395.96     9231.55    616.13 o 
  -9   3  18     6171.46     7517.24    817.95 o 
  -7   3  18    22473.43    25891.79    893.06 o 
  -5   3  18    31867.72    33011.61   1014.64 o 
  -3   3  18     4551.31     3617.69    401.74 o 
  -1   3  18    10546.08    10179.39    744.95 o 
   1   3  18     1860.28     1795.89    344.28 o 
   3   3  18    41013.88    36858.94   1117.25 o 
   5   3  18     5437.87     5422.51    503.05 o 
   7   3  18     8414.41     8444.34    846.19 o 
   9   3  18      523.05      822.93    465.32 o 
  11   3  18    14344.94    17151.37   1347.31 o 
  13   3  18     2694.90     2989.03   1070.57 o 
 -20   4  18      869.82      890.36    625.79 o 
 -18   4  18      133.05     1493.77    530.55 o 
 -16   4  18     5184.20     3934.40    614.95 o 
 -14   4  18    10622.49    10474.87    836.85 o 
 -12   4  18      926.94     1719.75    413.83 o 
 -10   4  18       45.16      110.73    265.55 o 
  -8   4  18     2705.77     3229.97    486.48 o 
  -6   4  18    46555.59    42948.39   1346.52 o 
  -4   4  18    67709.03    67119.80   1604.72 o 
  -2   4  18     5375.06     5728.94    498.64 o 
   0   4  18     6159.32     5718.38    559.69 o 
   2   4  18      658.23     1030.79    308.25 o 
   4   4  18    18687.09    18547.41    823.48 o 
   6   4  18    59005.92    58300.78   1753.08 o 
   8   4  18    23244.09    23161.81   1379.81 o 
  10   4  18       39.75       27.46    763.51 o 
  12   4  18      802.34      198.44    472.07 o 
  14   4  18       53.24      595.73    648.17 o 
 -19   5  18      240.18     -208.32    443.28 o 
 -17   5  18     8394.14     8655.92    985.47 o 
 -15   5  18    12921.03    14366.31   1021.25 o 
 -13   5  18     1445.70     1011.63    419.23 o 
 -11   5  18      582.57      398.14    328.98 o 
  -9   5  18       73.52      267.32    290.57 o 
  -7   5  18     3630.74     2862.73    455.84 o 
  -5   5  18     3009.42     3221.84    476.11 o 
  -3   5  18    16659.79    16158.25    833.44 o 
  -1   5  18   106163.61   102922.72   2213.95 o 
   1   5  18     1973.66     1872.02    333.83 o 
   3   5  18    24256.44    22034.82   1049.51 o 
   5   5  18      760.73      606.80    444.71 o 
   7   5  18     1651.46     2382.91    486.80 o 
   9   5  18      535.39      114.91    357.43 o 
  11   5  18      637.74      420.80    449.26 o 
  13   5  18     6402.91     5655.43    921.80 o 
 -18   6  18     1431.92      895.37    515.36 o 
 -16   6  18     8222.20     7482.02    958.84 o 
 -14   6  18      597.00      730.88    383.68 o 
 -12   6  18     9373.78     8028.83    892.21 o 
 -10   6  18    40917.94    39885.08   1438.72 o 
  -8   6  18     4122.49     4060.89    533.93 o 
  -6   6  18       15.93      402.52    278.43 o 
  -4   6  18     3518.91     3069.19    468.88 o 
  -2   6  18     5781.55     5411.99    489.51 o 
   0   6  18     6651.62     7098.32    654.62 o 
   2   6  18    10207.49    11113.77    799.60 o 
   4   6  18     2294.94     2989.77    473.69 o 
   6   6  18      374.30      -52.30    297.82 o 
   8   6  18    37700.20    38225.03   1970.31 o 
  10   6  18    12184.08    13603.62   1186.77 o 
  12   6  18      169.90     -232.84    457.38 o 
 -19   7  18      326.83      359.86    569.24 o 
 -17   7  18      981.93      861.56    510.36 o 
 -15   7  18     4165.96     4102.26   1103.08 o 
 -13   7  18     6392.00     7407.02    960.56 o 
 -11   7  18     5065.92     3725.35    605.52 o 
  -9   7  18     8748.33     9877.81    820.93 o 
  -7   7  18    19925.34    21488.40   1257.66 o 
  -5   7  18     1915.39     2335.15    446.85 o 
  -3   7  18    17829.31    19176.00   1056.93 o 
  -1   7  18      152.66      366.09    250.88 o 
   1   7  18     1256.50     1864.81    347.15 o 
   3   7  18     8376.87     7953.68    718.47 o 
   5   7  18     4258.49     6011.54    649.82 o 
   7   7  18     8629.34     7922.16    760.55 o 
   9   7  18     3422.37     2791.76    523.35 o 
  11   7  18     1284.75     1390.59    575.55 o 
  13   7  18     1956.31     1454.89    743.69 o 
 -18   8  18     9995.14     9002.49   1451.33 o 
 -16   8  18     4200.06     4908.39   1195.82 o 
 -14   8  18     2159.20     2184.00    518.97 o 
 -12   8  18    21349.83    20823.52   1259.69 o 
 -10   8  18    11130.14    11731.20   1055.86 o 
  -8   8  18     1500.38     1151.31    405.97 o 
  -6   8  18    28971.00    27366.38   1578.33 o 
  -4   8  18     1618.53     2287.89    427.78 o 
  -2   8  18     4143.83     4555.10    629.35 o 
   0   8  18    22426.90    19478.98   1794.07 o 
   2   8  18      725.74     1308.73    337.11 o 
   4   8  18    35748.40    34127.47   1504.89 o 
   6   8  18    43228.04    45721.67   1609.59 o 
   8   8  18    12238.96    11847.33    958.77 o 
  10   8  18        7.49      193.04    409.54 o 
  12   8  18     5810.81     6217.40   1406.97 o 
 -17   9  18     2191.86     3399.79    747.80 o 
 -15   9  18      753.38     2659.66    932.18 o 
 -13   9  18        2.63      341.19    371.78 o 
 -11   9  18     4568.94     4995.31    674.52 o 
  -9   9  18    18353.33    17901.11   1146.19 o 
  -7   9  18    14217.46    15062.32   1159.10 o 
  -5   9  18    11327.45    10703.45   1064.79 o 
  -3   9  18    29446.04    23965.84   1170.89 o 
  -1   9  18    61888.55    55768.45   1800.10 o 
   1   9  18    19724.77    18625.66   1112.15 o 
   3   9  18    34874.18    35938.25   1909.08 o 
   5   9  18    22732.41    25634.99   1266.00 o 
   7   9  18      155.40      763.61    392.52 o 
   9   9  18     1187.00      505.62    398.34 o 
  11   9  18        0.24     1103.70    482.22 o 
 -16  10  18     3265.63     4722.69    851.40 o 
 -14  10  18    12552.70    15795.14   1406.47 o 
 -12  10  18       88.90      693.72    440.91 o 
 -10  10  18      975.20     1384.08    452.16 o 
  -8  10  18    33885.47    31170.55   1389.89 o 
  -6  10  18    77211.79    77369.53   2719.23 o 
  -4  10  18     5972.71     4346.00    621.69 o 
  -2  10  18    13110.38    13918.92   1005.32 o 
   0  10  18    16143.83    17481.99   1425.79 o 
   2  10  18     3493.57     3467.60    680.03 o 
   4  10  18      709.20     1467.35    528.48 o 
   6  10  18     8163.90     8303.33    821.71 o 
   8  10  18     2182.21     2517.42    545.32 o 
  10  10  18    27989.28    26518.37   1501.44 o 
 -15  11  18     7740.53    10565.50   1231.45 o 
 -13  11  18      376.95     1617.83    648.25 o 
 -11  11  18     5517.48     6246.47    767.74 o 
  -9  11  18     5209.50     4774.71    667.40 o 
  -7  11  18    21228.46    22562.99   1328.16 o 
  -5  11  18    10768.16    10432.92   1088.95 o 
  -3  11  18    24122.54    24984.52   1295.93 o 
  -1  11  18    11151.76    12568.24    980.57 o 
   1  11  18      787.39      861.23    616.35 o 
   3  11  18     2488.56     1822.39    607.36 o 
   5  11  18     2321.42     2868.39    665.40 o 
   7  11  18       29.27     -111.05    455.30 o 
   9  11  18     8145.59    10022.07    971.01 o 
 -14  12  18     7648.95     8024.94   1062.63 o 
 -12  12  18     4016.16     5151.67    838.49 o 
 -10  12  18     1062.44      376.45    445.77 o 
  -8  12  18     9198.64     7724.72    869.95 o 
  -6  12  18      191.71     -354.68    354.68 o 
  -4  12  18       66.45      626.36    409.40 o 
  -2  12  18        5.93       47.89    371.88 o 
   0  12  18        8.33     -203.49    417.58 o 
   2  12  18       35.92      526.44    493.08 o 
   4  12  18     2700.43     5043.43    825.08 o 
   6  12  18    16981.78    18680.29   1494.15 o 
   8  12  18     7136.16     7619.91   1288.47 o 
 -13  13  18     3819.52     3245.00    799.32 o 
 -11  13  18     5018.46     4980.19    754.80 o 
  -9  13  18        0.13      393.24    452.42 o 
  -7  13  18     1362.17     1026.04    609.49 o 
  -5  13  18       15.80     -448.68    448.68 o 
  -3  13  18       88.40       10.69    370.50 o 
  -1  13  18     2423.06     3559.27    625.24 o 
   1  13  18      346.22      325.21    522.09 o 
   3  13  18     1834.87     2287.39    637.82 o 
   5  13  18     1587.43      928.73    589.41 o 
   7  13  18     5123.80     7427.85   1031.73 o 
 -12  14  18        3.08      157.74    603.70 o 
 -10  14  18       28.49      155.55    495.69 o 
  -8  14  18     2350.88     3679.52    875.53 o 
  -6  14  18     1648.70     2197.46    586.33 o 
  -4  14  18     2235.77     3160.82    637.92 o 
  -2  14  18     3649.34     4141.28    690.19 o 
   0  14  18    16566.47    17805.11   1533.33 o 
   2  14  18     2738.64     3055.57    766.96 o 
   4  14  18     3329.71     2517.76    719.99 o 
   6  14  18     2507.81     3695.94    845.00 o 
  -9  15  18     2404.30      929.71    530.23 o 
  -7  15  18       58.61      752.97    521.65 o 
  -5  15  18     5654.34     5896.23    815.30 o 
  -3  15  18      237.78       -8.77    458.28 o 
  -1  15  18     2304.32     2422.89    750.99 o 
   1  15  18     3969.34     3525.75    839.15 o 
   3  15  18      582.46     -539.60    539.60 o 
  -6  16  18    16407.39    16645.11   1305.16 o 
  -4  16  18     8449.04    10863.67   1073.06 o 
  -2  16  18     3852.04     3642.45    848.47 o 
   0  16  18        6.47      385.00    586.66 o 
 -19   1  19     7455.87     8076.48   1165.38 o 
 -17   1  19     2972.76     3137.18    771.29 o 
 -15   1  19    17689.16    17488.96   1019.60 o 
 -13   1  19    21393.62    21749.14    889.70 o 
 -11   1  19    13567.47    13522.28    646.85 o 
  -9   1  19     4184.11     4920.00    428.37 o 
  -7   1  19       54.92       43.04    202.24 o 
  -5   1  19   229913.61   237765.16   3903.69 o 
  -3   1  19   287652.09   291119.41   5157.87 o 
  -1   1  19    11786.19    12790.66    911.59 o 
   1   1  19       27.32      414.63    258.55 o 
   3   1  19     9779.56     9355.85    620.62 o 
   5   1  19    19655.63    18962.37    852.87 o 
   7   1  19    27769.76    24735.36   2668.22 o 
   9   1  19    12148.18    14411.68   1355.17 o 
  11   1  19    12454.78    12065.39   2232.85 o 
  13   1  19    10240.58     8147.03   1226.39 o 
 -20   2  19      386.50      488.29    926.15 o 
 -18   2  19    16840.89    15745.61   1566.38 o 
 -16   2  19    20471.46    20218.00   1133.24 o 
 -14   2  19     1835.78     2567.47    414.74 o 
 -12   2  19      723.36      845.87    314.01 o 
 -10   2  19      180.23      840.13    275.11 o 
  -8   2  19      183.97       59.19    230.27 o 
  -6   2  19     3086.97     3383.10    406.94 o 
  -4   2  19    18174.98    18205.14   1094.34 o 
  -2   2  19    62552.15    58982.68   1474.59 o 
   0   2  19   124188.66   129045.34   2626.02 o 
   2   2  19   109834.59   110456.88   2347.72 o 
   4   2  19    10952.77    12633.02    913.25 o 
   6   2  19    20044.33    21541.51   1095.64 o 
   8   2  19    10509.41    11541.14   3463.89 o 
  10   2  19     4999.32     5088.87   1029.79 o 
  12   2  19    15579.03    17326.91   1672.52 o 
  14   2  19     2804.68     2047.93    638.21 o 
 -19   3  19      189.49      -93.54    602.91 o 
 -17   3  19       42.01     -421.88    530.74 o 
 -15   3  19     2379.31      955.44    379.58 o 
 -13   3  19     9998.26     8219.69    726.37 o 
 -11   3  19     4919.83     4183.83    530.92 o 
  -9   3  19    16542.49    18524.31    995.74 o 
  -7   3  19    34995.68    35617.67   1070.53 o 
  -5   3  19    46377.07    45047.18   1711.60 o 
  -3   3  19     3602.52     3245.68    407.18 o 
  -1   3  19      366.95      426.15    268.53 o 
   1   3  19    50438.15    49971.03   1349.36 o 
   3   3  19     1399.09     1526.02    331.47 o 
   5   3  19    52722.34    52357.78   1612.48 o 
   7   3  19        7.65     -235.52    327.42 o 
   9   3  19     4597.51     6768.26    943.20 o 
  11   3  19     2690.41     3223.24    653.07 o 
  13   3  19       25.54     -530.47    549.77 o 
 -20   4  19     2926.42     3014.51    901.29 o 
 -18   4  19     5719.71     6183.58   1207.99 o 
 -16   4  19      178.97      769.36    388.20 o 
 -14   4  19     5541.15     6719.38    694.70 o 
 -12   4  19    29541.36    29665.14   1439.69 o 
 -10   4  19    16738.11    16913.05    996.64 o 
  -8   4  19     5870.86     6989.08    657.46 o 
  -6   4  19    12874.39    11507.60    800.14 o 
  -4   4  19      983.23     1203.23    312.33 o 
  -2   4  19    28194.61    26674.17    970.77 o 
   0   4  19    11527.82    11657.91    689.05 o 
   2   4  19      483.63      216.25    245.64 o 
   4   4  19      197.03      285.94    363.64 o 
   6   4  19     2400.06     2152.11    447.03 o 
   8   4  19     9054.86     8589.75    781.13 o 
  10   4  19     6119.45     6435.26    937.57 o 
  12   4  19       24.40       90.16    473.08 o 
 -19   5  19      209.71     -440.15    448.60 o 
 -17   5  19     8824.90     9334.92   1031.47 o 
 -15   5  19    16460.13    13658.36    999.32 o 
 -13   5  19     2778.83     2225.26    489.92 o 
 -11   5  19    11868.25    10498.28   1265.31 o 
  -9   5  19     7758.62     6970.43    662.36 o 
  -7   5  19     3236.84     2829.41    446.51 o 
  -5   5  19    24173.96    22170.81   1767.27 o 
  -3   5  19    46191.39    44067.18   1245.91 o 
  -1   5  19     2386.00     2574.88    367.98 o 
   1   5  19     5093.16     5592.14    518.16 o 
   3   5  19    27410.49    26618.82   1076.73 o 
   5   5  19       91.72      568.70    335.18 o 
   7   5  19     4114.79     3170.95    501.27 o 
   9   5  19     6001.30     5918.59    811.91 o 
  11   5  19      970.42     1415.70    543.91 o 
  13   5  19      284.30      720.14    698.58 o 
 -18   6  19      310.15      514.98    477.49 o 
 -16   6  19     3191.61     3760.66    704.16 o 
 -14   6  19     1863.90     2624.31    529.65 o 
 -12   6  19    12864.17    12593.81    954.59 o 
 -10   6  19    16406.64    15513.64   1927.75 o 
  -8   6  19     7949.40     7206.15    695.55 o 
  -6   6  19    24034.61    22020.50   1059.57 o 
  -4   6  19      838.36     1426.78    374.90 o 
  -2   6  19     3129.98     3787.88    427.11 o 
   0   6  19     9076.51    11244.07    817.62 o 
   2   6  19     5746.71     5580.66    534.54 o 
   4   6  19     9677.98     6800.61    681.25 o 
   6   6  19      266.08      211.48    401.03 o 
   8   6  19     1233.13     1382.16    430.32 o 
  10   6  19      740.94     1799.66    571.15 o 
  12   6  19    11992.06    14201.25   1283.73 o 
 -19   7  19     2210.62     4680.71    854.70 o 
 -17   7  19     2148.24     2567.68    649.70 o 
 -15   7  19     7056.96     5812.67   1161.49 o 
 -13   7  19    71516.81    67640.47   2119.89 o 
 -11   7  19       12.58      202.50    343.17 o 
  -9   7  19    21834.55    23777.43   1908.22 o 
  -7   7  19     6869.68     7151.46    723.68 o 
  -5   7  19     7810.15     7864.06    733.36 o 
  -3   7  19    30862.86    30938.84   1239.01 o 
  -1   7  19      412.18      808.13    303.56 o 
   1   7  19      538.08     1684.99    355.81 o 
   3   7  19    17094.40    15548.11    976.51 o 
   5   7  19   127485.31   124644.08   4056.34 o 
   7   7  19     1143.66     2200.24    509.89 o 
   9   7  19    10809.39    10241.20    899.87 o 
  11   7  19     1318.59     1427.02    677.86 o 
 -18   8  19     1298.56     1133.95    648.05 o 
 -16   8  19     3785.71     5038.35    849.33 o 
 -14   8  19     1898.70     1195.81    502.62 o 
 -12   8  19     9400.59     9681.43    896.57 o 
 -10   8  19      104.10      306.62    371.19 o 
  -8   8  19    43210.61    39406.78   1884.52 o 
  -6   8  19     1563.69     1542.04    421.57 o 
  -4   8  19    25585.28    25696.54   1208.84 o 
  -2   8  19    84604.83    86470.56   2381.90 o 
   0   8  19   117204.05   109831.77   2822.82 o 
   2   8  19     1090.16      745.01    311.74 o 
   4   8  19    18677.88    19032.20   1114.08 o 
   6   8  19     1165.75      392.97    393.62 o 
   8   8  19     1031.66     1968.63    508.41 o 
  10   8  19     1379.49     1848.78    529.87 o 
  12   8  19     2145.86     1323.65    590.53 o 
 -17   9  19     1575.83     1260.49    620.40 o 
 -15   9  19     8557.27    10981.22   1456.83 o 
 -13   9  19     3853.56     3459.59    624.44 o 
 -11   9  19        3.43      473.17    382.92 o 
  -9   9  19        2.26      109.75    322.66 o 
  -7   9  19    55822.47    53968.00   1828.16 o 
  -5   9  19      875.44     1156.43    411.77 o 
  -3   9  19      112.74      535.96    365.33 o 
  -1   9  19    43018.57    42692.20   1605.46 o 
   1   9  19      274.66      350.97    524.12 o 
   3   9  19     9834.69     9982.17    857.63 o 
   5   9  19    13718.64    13044.46    976.56 o 
   7   9  19      723.22      971.55    426.25 o 
   9   9  19     2623.49     2345.30    548.56 o 
  11   9  19    47511.01    40655.41   2426.00 o 
 -16  10  19       21.10      954.26    595.73 o 
 -14  10  19      375.52      869.62    545.66 o 
 -12  10  19     2980.65     2971.08    593.16 o 
 -10  10  19      389.94      293.57    392.62 o 
  -8  10  19     4658.91     4921.14    666.97 o 
  -6  10  19        1.79      293.19    355.08 o 
  -4  10  19      196.10        6.52    345.33 o 
  -2  10  19     3083.07     4231.61    632.63 o 
   0  10  19     3985.93     4222.78    602.73 o 
   2  10  19     1073.60      995.12    492.09 o 
   4  10  19       38.14      109.89    591.70 o 
   6  10  19     4706.57     6284.69   1583.27 o 
   8  10  19        8.33     -164.59    391.32 o 
 -15  11  19      303.25      663.81    586.82 o 
 -13  11  19     1428.54     1114.99    711.28 o 
 -11  11  19      138.85      -62.93    393.86 o 
  -9  11  19       40.04      371.80    384.12 o 
  -7  11  19     5287.19     7310.74    799.90 o 
  -5  11  19     2657.32     3450.12    607.58 o 
  -3  11  19     4642.96     5548.65    703.87 o 
  -1  11  19    23870.02    25090.81   1322.28 o 
   1  11  19        7.66     -484.43    688.02 o 
   3  11  19     8441.91     9950.68   1126.36 o 
   5  11  19      662.07      961.94    565.86 o 
   7  11  19     1735.35     1029.54    479.72 o 
   9  11  19     6444.28     5896.97    807.26 o 
 -14  12  19     9366.94     9619.97   1192.44 o 
 -12  12  19     9317.71    10322.85   1053.53 o 
 -10  12  19      842.90     1149.23    489.37 o 
  -8  12  19       14.90      185.69    432.80 o 
  -6  12  19      270.48     -350.70    350.70 o 
  -4  12  19     9448.47    10688.49    974.99 o 
  -2  12  19    25009.66    24758.75   1602.15 o 
   0  12  19     4049.41     2816.89    715.99 o 
   2  12  19      736.45       96.39    488.02 o 
   4  12  19     1342.11     2320.82    681.37 o 
   6  12  19       43.45       39.13    489.20 o 
   8  12  19     1509.78     2579.07    717.84 o 
 -13  13  19      379.62      966.67    746.38 o 
 -11  13  19     2104.72     2271.28    596.78 o 
  -9  13  19     1819.17     2389.91    626.54 o 
  -7  13  19     1161.31      -61.70    431.71 o 
  -5  13  19     1908.74     1723.84    548.49 o 
  -3  13  19     5101.20     4175.47    894.39 o 
  -1  13  19     1303.72     2292.69    682.29 o 
   1  13  19     1854.25     2427.44   1079.11 o 
   3  13  19      683.80      -52.34    543.67 o 
   5  13  19      609.75      766.85    592.54 o 
 -10  14  19     4218.42     5753.46    851.15 o 
  -8  14  19       13.51       15.57    433.53 o 
  -6  14  19     1197.16     1241.61    524.56 o 
  -4  14  19        0.24     -187.19    454.64 o 
  -2  14  19      737.96      137.82    419.91 o 
   0  14  19     2325.50     2852.86   1072.32 o 
   2  14  19     2676.26     2045.74    680.25 o 
   4  14  19      186.14      -43.56    705.68 o 
  -9  15  19     3958.89     2703.54    704.46 o 
  -7  15  19     1005.30     2621.15    672.41 o 
  -5  15  19      166.09     -231.00    462.27 o 
  -3  15  19      338.24     -312.63    434.76 o 
  -1  15  19     1758.51     1981.77    750.07 o 
   1  15  19      410.96     1847.53    717.04 o 
 -20   0  20     3473.12     1794.99    978.88 o 
 -18   0  20     2525.09     3432.00    945.64 o 
 -16   0  20    58211.18    53702.32   2477.02 o 
 -14   0  20      922.55      692.65    500.67 o 
 -12   0  20   126361.30   127769.73   4430.73 o 
 -10   0  20     6046.69     6296.99    682.01 o 
  -8   0  20     2508.99     1914.83    438.73 o 
  -6   0  20     6615.32     7014.34    690.93 o 
  -4   0  20   179941.42   183174.89   5868.28 o 
  -2   0  20     2706.41     2574.78    610.31 o 
   0   0  20    67430.77    69383.42   5914.52 o 
   2   0  20     6441.12     9238.89   1078.60 o 
   4   0  20    20262.15    21042.44   3076.47 o 
   6   0  20     2691.50     3583.77    762.98 o 
   8   0  20    21087.96    26899.60   2748.65 o 
  12   0  20      148.63      701.49    843.62 o 
 -19   1  20     6010.31     6773.74    848.94 o 
 -17   1  20    13823.19    12906.42    946.92 o 
 -15   1  20     4857.41     5129.18    607.84 o 
 -13   1  20      306.41      576.25    313.75 o 
 -11   1  20    14597.30    15972.53   1079.85 o 
  -9   1  20     6376.95     5833.41    460.32 o 
  -7   1  20      953.17     1366.94    311.63 o 
  -5   1  20       80.75      204.37    236.56 o 
  -1   1  20    22221.54    23126.88    855.48 o 
   1   1  20   109652.69   110134.19   2343.26 o 
   3   1  20    20032.94    20099.32   1431.09 o 
   5   1  20    21381.45    21141.80    922.74 o 
   7   1  20     4105.71     5101.48    682.41 o 
   9   1  20     1853.34     2427.70   1075.16 o 
  11   1  20     8564.59     7418.37   1625.35 o 
  13   1  20     9954.42    10177.16   1389.80 o 
 -20   2  20        2.89     -845.91    845.91 o 
 -18   2  20      925.42      -54.37    385.23 o 
 -16   2  20    21140.84    20821.14   1146.49 o 
 -14   2  20        1.59     -293.71    293.71 o 
 -10   2  20    12002.62    12395.44    839.43 o 
  -8   2  20    34382.85    31867.96   1023.76 o 
  -6   2  20    45969.03    47906.74   2084.90 o 
  -4   2  20     7877.94     8395.85    871.50 o 
  -2   2  20      682.08     1085.83    295.72 o 
   0   2  20     4966.32     5946.54    506.36 o 
   2   2  20    76786.81    80622.96   1888.05 o 
   4   2  20     7160.91     7835.06    730.55 o 
   6   2  20       28.60     -144.26    340.77 o 
   8   2  20    28740.88    28467.67   4084.00 o 
  10   2  20     1814.98     1721.69    583.80 o 
  12   2  20     2347.57     3766.15    976.58 o 
 -19   3  20     4933.19     2617.12    843.58 o 
 -17   3  20     1786.60     1701.65    447.88 o 
 -15   3  20    26121.85    24691.42   1223.62 o 
 -13   3  20    44441.36    46825.25   1587.57 o 
 -11   3  20   113307.53   110215.09   2758.89 o 
  -9   3  20    57963.48    53837.91   1673.73 o 
  -7   3  20      908.84     1410.01    377.35 o 
  -5   3  20     3941.42     4543.09    543.03 o 
  -3   3  20     2902.80     2835.25    403.98 o 
  -1   3  20      241.14      168.89    234.61 o 
   1   3  20    41137.75    45838.38   1365.99 o 
   3   3  20    27670.62    30383.56   1030.35 o 
   5   3  20      744.09      654.72    339.42 o 
   7   3  20     6895.83     6892.32    811.20 o 
   9   3  20    19042.76    18651.13   1350.76 o 
  11   3  20    10933.98    11164.16   1136.08 o 
  13   3  20     9587.74    10066.60   1366.76 o 
 -20   4  20     3031.52     3402.68    944.11 o 
 -18   4  20        2.53      613.97    469.02 o 
 -16   4  20    12543.82    10750.45    908.78 o 
 -14   4  20     6314.42     5420.82    654.49 o 
 -12   4  20    15405.32    13646.54    954.94 o 
 -10   4  20    29885.96    33034.92   1288.29 o 
  -8   4  20    16115.77    16513.08   1526.38 o 
  -6   4  20      787.51      248.54    271.93 o 
  -4   4  20     2485.96     2236.07    347.78 o 
  -2   4  20     3663.58     3861.68    432.70 o 
   0   4  20     5600.07     5327.77    508.58 o 
   2   4  20      159.27     -107.47    240.00 o 
   4   4  20     7784.90     9549.41    767.17 o 
   6   4  20      591.76      533.93    537.03 o 
   8   4  20     3514.66     3077.76    645.85 o 
  10   4  20      173.34      357.12    536.98 o 
  12   4  20        4.18     -309.68    464.05 o 
 -19   5  20     9080.12     6323.91    915.26 o 
 -17   5  20     1128.87     3012.49    665.99 o 
 -15   5  20     9763.20     9524.33    858.46 o 
 -13   5  20     5090.60     5523.21    676.81 o 
 -11   5  20      125.97      240.43    341.55 o 
  -9   5  20     1457.58      982.28    380.58 o 
  -7   5  20    38749.92    37070.70   2145.14 o 
  -5   5  20     5553.73     5430.57    610.89 o 
  -3   5  20     3917.48     4348.13    450.28 o 
  -1   5  20    11589.88    11072.12    688.30 o 
   1   5  20    20758.47    18900.98    845.06 o 
   3   5  20      889.43      781.42    322.21 o 
   5   5  20     1772.37      583.31    347.29 o 
   7   5  20     6799.31     6062.36   1088.95 o 
   9   5  20     1770.91      820.91    492.48 o 
  11   5  20     5760.19     8593.10   1017.71 o 
 -18   6  20       59.21      672.08    573.39 o 
 -16   6  20     7604.86     6091.24    871.05 o 
 -14   6  20      239.24      430.62    400.22 o 
 -12   6  20     9156.95    11449.53    933.87 o 
 -10   6  20     1325.17     1208.70    413.57 o 
  -8   6  20    52406.04    49880.20   1672.94 o 
  -6   6  20    53354.60    51469.20   1678.41 o 
  -4   6  20      204.46      393.40    313.79 o 
  -2   6  20     7927.80     7956.37    720.46 o 
   0   6  20     2633.66     3629.25    519.85 o 
   2   6  20     6057.91     5386.65    535.62 o 
   4   6  20    19721.72    20425.88   1124.80 o 
   6   6  20     7507.88     7499.19    931.78 o 
   8   6  20    17086.44    17695.10   1130.77 o 
  10   6  20     5105.17     4957.06    807.30 o 
  12   6  20     1290.29     1863.97    644.09 o 
 -17   7  20        0.11      210.10    474.32 o 
 -15   7  20     2304.54     2991.86    605.15 o 
 -13   7  20    25607.45    28543.25   1717.96 o 
 -11   7  20    24583.86    25965.41   1583.68 o 
  -9   7  20      284.18      528.30    362.04 o 
  -7   7  20       40.66      203.75    332.04 o 
  -5   7  20     5707.55     5537.61    693.48 o 
  -3   7  20     8701.21     8887.41    780.75 o 
  -1   7  20    40815.79    36800.68   1372.94 o 
   1   7  20    40157.41    37559.50   1205.77 o 
   3   7  20     2321.97     2631.94    484.11 o 
   5   7  20     7892.71     8623.85    785.95 o 
   7   7  20     3282.65     2301.33    493.11 o 
   9   7  20       36.40      774.73    434.19 o 
  11   7  20     4162.28     3295.44    736.33 o 
 -18   8  20     5354.67     5311.93    938.96 o 
 -16   8  20     2464.10     3714.57    752.39 o 
 -14   8  20      528.91      812.47    455.29 o 
 -12   8  20     5978.25     5351.38    703.41 o 
 -10   8  20     6784.48     7902.54    798.10 o 
  -8   8  20     7734.20     7341.29    764.18 o 
  -6   8  20    17850.18    16805.85   1113.08 o 
  -4   8  20     7606.62     8433.78    775.95 o 
  -2   8  20     4905.61     5177.59    631.67 o 
   0   8  20    19838.88    18092.61   1090.06 o 
   2   8  20     8554.77     9552.05    872.88 o 
   4   8  20     4829.84     5496.45   1155.21 o 
   6   8  20     1814.29     2161.46    539.35 o 
   8   8  20    11840.76    11129.01    939.82 o 
  10   8  20     3602.48     3968.17    839.13 o 
 -17   9  20     2088.26     2961.37    772.92 o 
 -15   9  20     4602.76     4993.85    830.00 o 
 -13   9  20    10500.99     9512.34    925.28 o 
 -11   9  20     8932.78    11575.97   1097.88 o 
  -9   9  20    12458.27    10710.71    967.18 o 
  -7   9  20    11003.00    11918.51    954.32 o 
  -5   9  20     4155.10     4053.17    594.47 o 
  -3   9  20     4300.80     4119.84    609.17 o 
  -1   9  20    12156.36    12297.88    946.16 o 
   1   9  20    13649.85    11149.46   1487.67 o 
   3   9  20      466.67      566.88    395.94 o 
   5   9  20      898.63     1064.73    431.81 o 
   7   9  20     7767.64     8358.13    840.64 o 
   9   9  20     2208.24     1290.36    497.71 o 
 -16  10  20     9096.48    11499.71   1801.29 o 
 -14  10  20      818.91     2282.44    679.39 o 
 -12  10  20       44.93      188.95    369.80 o 
 -10  10  20     1940.26     1954.91    487.98 o 
  -8  10  20     5134.86     3563.73    871.22 o 
  -6  10  20     5424.73     6268.92    789.16 o 
  -4  10  20      246.71      818.75    398.72 o 
  -2  10  20    27718.87    29605.35   2032.64 o 
   0  10  20     5720.60     6854.68   1207.74 o 
   2  10  20    27868.38    29604.76   1692.24 o 
   4  10  20    14884.40    13061.37   1255.35 o 
   6  10  20     4364.64     3976.75    649.88 o 
   8  10  20        9.31       76.25    409.36 o 
 -15  11  20     1001.17     1482.36    677.71 o 
 -13  11  20     1704.57     2121.09    674.77 o 
 -11  11  20     6335.45     6539.39    893.06 o 
  -9  11  20     5907.49     6871.52    813.79 o 
  -7  11  20        7.91       10.48    373.69 o 
  -5  11  20     3858.76     4614.50    672.57 o 
  -3  11  20    68464.66    61762.51   2068.87 o 
  -1  11  20    50913.53    45390.91   1711.91 o 
   1  11  20     3020.06     2993.27    710.16 o 
   3  11  20      318.67       42.07    456.03 o 
   5  11  20       57.62     -490.26    490.26 o 
   7  11  20     2072.39     2878.14    947.33 o 
 -14  12  20    10505.55     9966.03   1166.55 o 
 -12  12  20      450.97      273.92    445.45 o 
 -10  12  20     9473.68     9459.89    974.22 o 
  -8  12  20     9036.49    10181.22   1069.43 o 
  -6  12  20    10818.86     9269.19    951.29 o 
  -4  12  20      203.11      780.75    426.81 o 
  -2  12  20     2983.09     2009.21    538.02 o 
   0  12  20       11.20     -428.87    428.87 o 
   2  12  20     1763.19     1733.42    611.80 o 
   4  12  20     4548.00     6877.14    977.74 o 
   6  12  20      475.29      394.01    565.04 o 
 -11  13  20    14635.74    14357.16   1381.78 o 
  -9  13  20     1814.19     1059.71    501.61 o 
  -7  13  20     2717.13     2444.13    627.64 o 
  -5  13  20      278.43      815.52    465.29 o 
  -3  13  20      941.27     1518.95    538.17 o 
  -1  13  20    11579.71    11764.98   1289.75 o 
   1  13  20     9526.96     7247.60   1029.51 o 
   3  13  20     1827.58     2493.76    734.96 o 
   5  13  20     3091.06     4297.39    933.55 o 
 -10  14  20      539.55      762.10    534.71 o 
  -8  14  20      561.97       64.66    465.07 o 
  -6  14  20       72.02     -128.11    431.15 o 
  -4  14  20     2349.31     2763.85    614.53 o 
  -2  14  20      157.26      558.49    465.97 o 
   0  14  20     1960.24     3003.80    791.21 o 
   2  14  20     3426.39     2709.63    895.35 o 
  -7  15  20       39.69      974.00    536.69 o 
  -5  15  20       38.20      508.56    515.08 o 
  -3  15  20     8520.43     8109.65    957.69 o 
  -1  15  20       35.00       55.05    621.86 o 
 -19   1  21    19594.10    17361.91   1341.37 o 
 -17   1  21     2885.71     3447.03    535.23 o 
 -15   1  21    16894.44    17365.35   1057.37 o 
 -11   1  21       25.30      269.80    335.33 o 
  -9   1  21      990.56      619.41    288.21 o 
  -7   1  21    38096.84    39749.40   1175.05 o 
  -5   1  21     5586.90     5848.11    572.89 o 
  -1   1  21    92005.69    91154.88   2775.45 o 
   3   1  21     1905.88     2131.63    459.17 o 
   5   1  21    39810.04    39353.71   1567.08 o 
   7   1  21     3586.41     2660.31    708.28 o 
   9   1  21     3060.64     1994.43    928.44 o 
  11   1  21      736.85      430.98    960.54 o 
  13   1  21    18618.35    16251.25   1769.27 o 
 -20   2  21       35.06      398.89    990.34 o 
 -18   2  21     2119.60     1371.48    524.05 o 
 -16   2  21      736.64      765.99    478.71 o 
 -14   2  21     3814.44     3436.26    534.81 o 
 -12   2  21    10090.29    11861.90    916.78 o 
 -10   2  21    71966.41    68535.55   1974.61 o 
  -8   2  21     1206.75     1273.52    369.21 o 
  -6   2  21      111.15     -119.35    221.12 o 
  -4   2  21       40.98      126.22    224.65 o 
  -2   2  21      748.27      804.92    482.30 o 
   0   2  21    57730.68    57287.24   1557.15 o 
   2   2  21   154647.83   158708.39   3181.86 o 
   4   2  21     1270.20     1426.08    351.45 o 
   6   2  21    12878.69    14392.57    941.74 o 
   8   2  21      151.24      444.74    738.17 o 
  10   2  21     1603.27     1870.60    745.44 o 
  12   2  21    10296.86    10891.43   2060.91 o 
 -19   3  21      872.27     1798.11    867.69 o 
 -17   3  21     1069.71      165.84    468.83 o 
 -15   3  21      540.18      490.73    396.62 o 
 -13   3  21     2212.31     2015.38    463.93 o 
 -11   3  21    13246.10    12561.06    899.12 o 
  -9   3  21     1385.32     1817.05    437.17 o 
  -7   3  21     7469.81     7602.83    692.19 o 
  -5   3  21       30.23      249.04    233.94 o 
  -3   3  21     1627.38     1103.11    303.49 o 
  -1   3  21       62.72      -45.53    200.38 o 
   1   3  21    34320.65    36845.57   1237.33 o 
   3   3  21     7419.99     7272.87    741.49 o 
   5   3  21       62.80      429.80    321.39 o 
   7   3  21    13700.65    13972.06   1481.50 o 
   9   3  21     3870.41     3178.21    645.47 o 
  11   3  21     3555.10     3930.23    755.43 o 
 -18   4  21    21524.69    18153.70   1719.10 o 
 -16   4  21     2632.55     1993.00    485.30 o 
 -14   4  21     3658.44     3074.35    547.35 o 
 -12   4  21    13209.92    12450.88    933.48 o 
 -10   4  21    63639.80    61619.46   1895.52 o 
  -8   4  21       25.20      -77.36    393.26 o 
  -6   4  21       29.67      570.61    316.74 o 
  -4   4  21    25425.05    27435.56    965.02 o 
  -2   4  21     1796.31     1784.17    492.48 o 
   0   4  21    15513.06    14914.06    807.88 o 
   2   4  21    21823.50    24047.80    957.79 o 
   4   4  21      173.43      360.96    291.73 o 
   6   4  21      396.31      107.93    326.72 o 
   8   4  21    12632.85    12776.94   1668.82 o 
  10   4  21     3544.89     5210.57    806.67 o 
  12   4  21      688.21      654.60    561.68 o 
 -19   5  21     5367.41     3955.79    799.19 o 
 -17   5  21     1280.76     2087.48    596.04 o 
 -15   5  21    16836.90    16796.24   1149.08 o 
 -13   5  21      846.21      354.67    366.66 o 
 -11   5  21     3454.25     2886.28    528.30 o 
  -9   5  21    23597.12    20633.61   1375.16 o 
  -7   5  21    86738.89    89160.40   2425.06 o 
  -5   5  21    38302.70    36737.83   1549.59 o 
  -3   5  21     1798.24     2891.72    409.51 o 
  -1   5  21     4465.07     3893.11    459.40 o 
   1   5  21     2592.69     2536.98    403.35 o 
   3   5  21     1905.41     3197.36    580.30 o 
   5   5  21    11145.55    12087.08    922.53 o 
   7   5  21     1313.82     1179.22    442.64 o 
   9   5  21     1356.98     2281.81    611.64 o 
  11   5  21      318.40      573.73    567.50 o 
 -18   6  21      607.56     1016.60    620.01 o 
 -16   6  21      708.25      963.31    449.11 o 
 -14   6  21    10891.04     9652.11    878.42 o 
 -12   6  21    34003.31    29781.42   1858.53 o 
 -10   6  21     1976.52     2599.68    499.64 o 
  -8   6  21     5145.30     6381.82    885.12 o 
  -6   6  21      129.39      546.43    424.77 o 
  -4   6  21    44422.78    44034.99   1551.95 o 
  -2   6  21     1625.84     1120.15    380.88 o 
   0   6  21    21473.17    20459.25   1100.71 o 
   2   6  21     1964.98     1755.40    393.13 o 
   4   6  21     8719.54    11181.98    974.79 o 
   6   6  21    11367.32    11102.81    897.62 o 
   8   6  21      377.66      829.69    406.56 o 
  10   6  21     6155.22     6959.55    931.36 o 
 -17   7  21     5491.16     5832.85    884.42 o 
 -15   7  21       30.41      152.27    406.98 o 
 -13   7  21     1386.54     1625.80    468.46 o 
 -11   7  21    11209.18    11710.77    969.80 o 
  -9   7  21     1011.13      808.78    403.97 o 
  -7   7  21    31660.52    30862.58   1307.64 o 
  -5   7  21     2362.56     2144.58    554.90 o 
  -3   7  21     1723.92     2069.02    456.94 o 
  -1   7  21    10867.02     8918.73    945.99 o 
   1   7  21     1639.32     1793.15    421.08 o 
   3   7  21     9376.25    10014.55    833.83 o 
   5   7  21    35406.48    35626.54   1413.80 o 
   7   7  21     6265.88     6742.95    754.21 o 
   9   7  21    19844.58    21298.10   1572.07 o 
  11   7  21      234.81      264.93    540.75 o 
 -16   8  21       19.36      425.59    519.19 o 
 -14   8  21     2910.81     2449.85    580.82 o 
 -12   8  21    13089.18    12701.12   1041.02 o 
 -10   8  21      197.92     1301.34    418.80 o 
  -8   8  21    11644.14    10304.69    915.57 o 
  -6   8  21     7844.19     8679.69    825.22 o 
  -4   8  21    11802.70    12027.42    956.44 o 
  -2   8  21     9097.84     8820.16   1055.20 o 
   0   8  21    11522.95    10746.50    880.36 o 
   2   8  21     4186.93     3250.38    549.60 o 
   4   8  21     5780.22     5110.44    685.76 o 
   6   8  21    12114.71     9298.50   1644.84 o 
   8   8  21     1966.11     2765.82    574.60 o 
  10   8  21     7198.18     7093.74   1920.14 o 
 -15   9  21     8073.95     9249.08   1099.38 o 
 -13   9  21     1349.14     1536.37    555.23 o 
 -11   9  21     8030.20     8334.87   1362.26 o 
  -9   9  21     4012.39     3458.06   1029.06 o 
  -7   9  21        3.50       26.98    346.24 o 
  -5   9  21     3035.52     3148.36    564.95 o 
  -3   9  21    10474.78     9961.45   1313.95 o 
  -1   9  21    26452.23    28047.52   1319.36 o 
   1   9  21     8636.52     7520.22    955.33 o 
   3   9  21    13915.36    14247.42   1262.85 o 
   5   9  21     5238.07     4390.26    656.91 o 
   7   9  21    17649.03    16430.77   1159.26 o 
   9   9  21      643.89      785.65    474.61 o 
 -16  10  21      593.75     1432.28    662.29 o 
 -14  10  21     4564.02     5134.95    897.66 o 
 -12  10  21      506.97       84.51    408.91 o 
 -10  10  21     9174.24    10275.13   1242.81 o 
  -8  10  21       13.40      115.03    381.32 o 
  -6  10  21     3546.36     3698.59    610.66 o 
  -4  10  21       17.99      -52.68    338.65 o 
  -2  10  21    11848.97    12725.48   1175.01 o 
   0  10  21       14.19      659.32    408.96 o 
   2  10  21       53.18      619.29    510.30 o 
   4  10  21     7830.00     6807.26   1641.23 o 
   6  10  21      400.14      922.03    443.70 o 
   8  10  21       17.23      463.97    487.47 o 
 -13  11  21     2086.05     1493.74    786.52 o 
 -11  11  21     3961.53     5220.41    739.11 o 
  -9  11  21     7998.51     7599.15   1389.72 o 
  -7  11  21    12757.64    10956.83    968.07 o 
  -5  11  21     8118.88     8694.36   1172.00 o 
  -3  11  21     5776.79     4872.07    688.17 o 
  -1  11  21     6118.34     7546.93    814.20 o 
   1  11  21     2730.73     3532.06    736.00 o 
   3  11  21     2164.70     1654.44    601.95 o 
   5  11  21     1784.75     1010.18    579.93 o 
   7  11  21     2161.97     1586.66    636.88 o 
 -12  12  21    11460.38    10917.14   1086.13 o 
 -10  12  21     1167.54     1230.63    487.04 o 
  -8  12  21      169.93      629.46    457.27 o 
  -6  12  21      911.81     1811.08    583.49 o 
  -4  12  21       47.81      663.09    427.03 o 
  -2  12  21    12704.43    10729.13    985.35 o 
   0  12  21     4571.22     4638.65   1226.86 o 
   2  12  21       85.04     -157.57    464.63 o 
   4  12  21    16425.97    14992.10   1392.87 o 
   6  12  21     6167.59     5359.39    915.57 o 
 -11  13  21      467.82      774.44    530.84 o 
  -9  13  21     3203.38     1985.39    605.48 o 
  -7  13  21       13.31      297.48    454.83 o 
  -5  13  21      697.35     1347.89    540.08 o 
  -3  13  21       21.39      380.17    443.71 o 
  -1  13  21     5108.53     3751.86   1090.19 o 
   1  13  21      103.56      311.41    545.61 o 
   3  13  21    15477.31    15133.37   1608.90 o 
  -8  14  21     3231.31     3577.01    716.03 o 
  -6  14  21        4.06     -225.80    441.82 o 
  -4  14  21    16309.27    14657.25   1398.00 o 
  -2  14  21     3840.61     3104.26    830.76 o 
   0  14  21     5463.97     6751.51   1059.15 o 
   2  14  21     2978.12     1678.69    738.65 o 
  -3  15  21      713.14     1015.23    553.28 o 
 -18   0  22     4619.12     5594.78    988.68 o 
 -16   0  22      726.74     1016.56    583.24 o 
 -14   0  22    21494.76    20228.57   2416.24 o 
 -12   0  22    37905.29    40966.07   3170.46 o 
 -10   0  22      401.85      185.25    462.03 o 
  -8   0  22     7692.92     7626.89   1394.96 o 
  -6   0  22    12408.14    13882.08   1908.46 o 
  -4   0  22     2147.72     3013.75    658.75 o 
  -2   0  22    26586.38    28274.90   1582.64 o 
   0   0  22    10025.06     8413.53   1021.95 o 
   2   0  22      184.62      990.33    499.51 o 
   4   0  22    53667.75    57046.60   2526.34 o 
   6   0  22    84299.73    87651.80   4924.18 o 
   8   0  22    28307.12    25077.11   2730.31 o 
 -19   1  22     3188.85     4931.84   1250.53 o 
 -17   1  22      443.78      391.09    454.37 o 
 -15   1  22     7750.27     9655.37   1595.17 o 
 -13   1  22    38442.15    32859.95   1533.05 o 
 -11   1  22      326.51       66.92    318.17 o 
  -9   1  22     3455.79     3346.71    449.34 o 
  -7   1  22      618.22     1328.49    326.55 o 
  -5   1  22      737.21      610.63    298.18 o 
  -3   1  22      110.83      117.58    354.05 o 
  -1   1  22    11182.44    14807.93    906.99 o 
   1   1  22    79679.38    86505.34   2306.66 o 
   3   1  22    11134.45    12019.73    933.97 o 
   5   1  22    15995.78    16613.23   1215.85 o 
   7   1  22     5697.27     5455.56    932.99 o 
   9   1  22      255.43       96.28    738.17 o 
  11   1  22      158.07       38.97    896.35 o 
 -18   2  22      362.81      514.14    499.92 o 
 -16   2  22     2966.74     2243.42    983.20 o 
 -14   2  22      233.92      468.60    353.47 o 
 -12   2  22      290.73      150.61    322.49 o 
 -10   2  22        7.53      239.71    350.66 o 
  -8   2  22    27852.53    24803.32   1185.57 o 
  -6   2  22     8908.59    10076.88    679.64 o 
  -4   2  22     7355.81     8318.07    623.52 o 
  -2   2  22      629.85      826.25    282.29 o 
   0   2  22    14711.34    13421.73    767.33 o 
   2   2  22     5763.74     6510.01    557.80 o 
   4   2  22    10399.62    11277.88    971.48 o 
   6   2  22       11.63      228.11    387.50 o 
   8   2  22      102.50      547.90    687.73 o 
  10   2  22    12524.35    12494.65   1508.53 o 
  12   2  22      476.36      -77.94    889.47 o 
 -19   3  22    10683.06     9706.80   1783.53 o 
 -17   3  22      200.35      871.01    514.45 o 
 -15   3  22     1364.15     2146.97    586.33 o 
 -13   3  22    13316.19    13000.28    960.72 o 
 -11   3  22    36400.11    33387.11   1320.25 o 
  -9   3  22    13341.94    13225.14    927.91 o 
  -7   3  22     7426.01     7916.63    724.98 o 
  -5   3  22       70.32      236.65    267.56 o 
  -3   3  22     3471.15     3573.61    548.09 o 
  -1   3  22     5063.95     4967.34    506.75 o 
   1   3  22    71361.49    76088.28   1866.67 o 
   3   3  22    22850.98    23585.96    976.48 o 
   5   3  22     1964.04     3990.87    564.41 o 
   7   3  22     2531.43     2074.65    697.67 o 
   9   3  22     1392.44      523.44    614.98 o 
  11   3  22     9325.17     8227.55   1279.60 o 
 -18   4  22      401.61      337.18    608.10 o 
 -16   4  22     3177.25     2846.28    542.86 o 
 -14   4  22      191.69      273.71    374.36 o 
 -12   4  22    11319.95    11593.42    925.02 o 
 -10   4  22    16952.12    17719.44   1090.61 o 
  -8   4  22    20289.08    18769.42   1088.55 o 
  -6   4  22    28618.66    27649.28   1187.93 o 
  -4   4  22    29372.50    29244.16   1243.82 o 
  -2   4  22     6774.69     6808.14    582.16 o 
   0   4  22     2963.85     1819.22    370.07 o 
   2   4  22       75.58      220.67    255.30 o 
   4   4  22     7605.49     9429.67    790.05 o 
   6   4  22    42585.03    44174.18   1573.05 o 
   8   4  22    20151.70    19687.45   1388.45 o 
  10   4  22      909.23     1113.21   1110.07 o 
 -17   5  22     3179.92     3067.41    652.79 o 
 -15   5  22     2123.50     3073.44    598.69 o 
 -13   5  22    14299.73    14785.39   1070.00 o 
 -11   5  22      362.18     1300.36    421.31 o 
  -9   5  22     8117.35     8394.39    794.57 o 
  -7   5  22    20305.78    18561.49   1370.86 o 
  -5   5  22    39332.03    40209.22   1479.33 o 
  -3   5  22    23698.36    20760.54   1125.63 o 
  -1   5  22    21696.71    22247.81    951.36 o 
   1   5  22     2230.54     2290.68    399.40 o 
   3   5  22     8863.14     7199.56   1210.05 o 
   5   5  22        1.45     -126.01    323.07 o 
   7   5  22     8416.37     9386.76   1090.27 o 
   9   5  22     3818.38     4382.14    772.32 o 
  11   5  22    26177.85    24908.18   2066.90 o 
 -18   6  22    20626.05    17674.34   1475.60 o 
 -16   6  22     1353.22     1177.39    459.04 o 
 -14   6  22      551.12      292.05    561.85 o 
 -12   6  22       23.99       30.72    353.49 o 
 -10   6  22       24.15     -313.50    313.50 o 
  -8   6  22    49809.39    50227.46   1727.75 o 
  -6   6  22    39484.50    38733.50   1883.74 o 
  -4   6  22      394.73      801.50    366.56 o 
  -2   6  22     2705.23     1827.46    448.37 o 
   0   6  22      154.00     -264.38    264.38 o 
   2   6  22     5485.18     6006.01    565.17 o 
   4   6  22    39704.63    38806.16   1610.42 o 
   6   6  22    17792.10    17777.71   1125.42 o 
   8   6  22        5.23     -365.15    564.97 o 
  10   6  22     4098.63     3154.17    725.51 o 
 -17   7  22     4551.73     5282.50    872.19 o 
 -15   7  22      368.61     -287.85    401.82 o 
 -13   7  22     9945.89     9949.22    943.11 o 
 -11   7  22     6483.23     7323.24    782.24 o 
  -9   7  22       11.73       22.39    339.15 o 
  -7   7  22     4768.93     4971.24    646.06 o 
  -5   7  22      333.40      557.96    507.58 o 
  -3   7  22     9210.39    10064.18    851.38 o 
  -1   7  22      312.26      284.97    328.86 o 
   1   7  22       13.18      225.84    266.45 o 
   3   7  22      960.58     1007.41    393.64 o 
   5   7  22    22617.43    20683.17   1218.24 o 
   7   7  22        4.69      -42.87    397.23 o 
   9   7  22     5326.37     6912.14    958.06 o 
 -16   8  22      817.45      813.15    563.47 o 
 -14   8  22     6553.06     6784.25    849.39 o 
 -12   8  22      273.78       37.15    418.75 o 
 -10   8  22    16880.59    17431.02   1364.96 o 
  -8   8  22     3434.87     2696.76    543.01 o 
  -6   8  22     4007.64     4479.42    617.42 o 
  -4   8  22    10367.71    12272.45    978.26 o 
  -2   8  22     2336.47     2010.67    462.01 o 
   0   8  22     1340.15     1237.51    404.59 o 
   2   8  22       29.51     -151.33    413.32 o 
   4   8  22     6007.87     5364.88    682.69 o 
   6   8  22      110.05     -179.18    385.06 o 
   8   8  22     5000.00     5602.87    728.80 o 
 -15   9  22       65.45       35.97    620.68 o 
 -13   9  22     4425.92     4186.98    886.06 o 
  -9   9  22     4338.36     4889.62    679.79 o 
  -7   9  22      113.08     -104.77    325.63 o 
  -5   9  22     6533.53     5877.86    723.25 o 
  -3   9  22     1141.65      374.39    511.22 o 
  -1   9  22       14.33      227.81    384.49 o 
   1   9  22     7375.07     9547.88   1050.21 o 
   3   9  22     4376.75     3810.47    759.07 o 
   5   9  22     2913.22     2704.45    556.85 o 
   7   9  22       23.27      655.86    518.89 o 
 -14  10  22     1400.43     1304.84    605.85 o 
 -12  10  22     1564.04     1803.71    557.58 o 
 -10  10  22     2830.23     4412.61    773.84 o 
  -8  10  22     7791.49     8527.01   1060.82 o 
  -6  10  22    13787.59    10893.01    977.89 o 
  -4  10  22       57.28      796.56    391.77 o 
  -2  10  22    10991.88    12063.76   1696.12 o 
   0  10  22     5009.93     4939.61    846.57 o 
   2  10  22    30550.10    28963.59   1805.33 o 
   4  10  22     9342.17     9700.34   1116.67 o 
   6  10  22     7833.96     7780.95   1010.12 o 
 -13  11  22     8708.90     7957.11    922.68 o 
 -11  11  22     5837.71     5783.05    779.57 o 
  -9  11  22     1399.82     2285.34    608.90 o 
  -7  11  22     5846.92     5640.49    748.02 o 
  -5  11  22      148.71      991.97    454.09 o 
  -3  11  22     1781.72      943.89    511.88 o 
  -1  11  22     1116.44     1034.44    491.07 o 
   1  11  22     7500.21     7436.60    991.58 o 
   3  11  22      380.63      315.57    541.67 o 
   5  11  22     4597.69     5344.37    904.89 o 
 -12  12  22      147.97      560.52    503.49 o 
 -10  12  22       56.21      204.44    429.87 o 
  -8  12  22        1.12      934.22    474.65 o 
  -6  12  22    14848.45    15136.98   1347.04 o 
  -4  12  22      379.48      226.17    400.44 o 
  -2  12  22     1165.91     1099.60    514.21 o 
   0  12  22      227.46     1096.54    602.77 o 
   2  12  22     5278.79     2884.25    812.04 o 
   4  12  22     3303.86     4185.45    820.07 o 
  -9  13  22     7331.12     5887.94    833.86 o 
  -7  13  22     9507.89    10325.07   1042.65 o 
  -5  13  22     8853.14    10329.83   1037.51 o 
  -3  13  22    11323.45    11601.85   1078.42 o 
  -1  13  22      245.16      312.13    587.36 o 
   1  13  22      385.86      429.66    548.95 o 
   3  13  22     3492.09     5438.72   1090.69 o 
  -8  14  22    31492.24    31844.49   2176.90 o 
  -6  14  22     6658.46     6419.58    856.27 o 
  -4  14  22    11411.53    10758.64   1067.39 o 
  -2  14  22      615.23     1256.74    721.72 o 
   0  14  22      252.87     -411.74    882.16 o 
 -19   1  23       52.55      732.26    529.61 o 
 -17   1  23      506.82     1047.64    528.94 o 
 -15   1  23      784.93      527.74    478.58 o 
 -13   1  23    15656.71    17693.40   1690.65 o 
 -11   1  23     3226.07     3943.33    652.99 o 
  -9   1  23     1590.13     1568.23    465.27 o 
  -7   1  23    20381.56    21232.56   1181.23 o 
  -5   1  23    22515.74    22873.73   1066.32 o 
  -3   1  23    11635.53    13405.47    900.65 o 
  -1   1  23      788.20     1299.68    366.75 o 
   1   1  23    34746.21    35283.07   1543.91 o 
   3   1  23        8.56      764.13    360.67 o 
   5   1  23    19850.97    21174.73   1389.01 o 
   7   1  23    16664.58    17674.06   1694.18 o 
   9   1  23    12558.80    11276.56   1932.53 o 
  11   1  23      321.83     1006.39   1098.08 o 
 -18   2  23      197.03     -125.70    462.78 o 
 -16   2  23     2384.55     2581.06   1050.47 o 
 -14   2  23    31589.99    34877.85   1700.41 o 
 -12   2  23     1300.96     1249.10    490.62 o 
 -10   2  23    33258.86    32227.02   1287.77 o 
  -8   2  23    20741.99    22838.34   1141.29 o 
  -6   2  23    26004.54    26765.59    996.34 o 
  -4   2  23    21658.60    22336.55   1091.94 o 
  -2   2  23    70755.50    70732.56   2187.49 o 
   0   2  23      146.71      556.56    336.44 o 
   2   2  23     8636.10     9850.17    803.22 o 
   4   2  23    23791.73    23826.45   1448.19 o 
   6   2  23       11.80      161.69    414.18 o 
   8   2  23     5171.42     4919.60   1391.52 o 
  10   2  23     6351.45     6556.49   1170.61 o 
 -19   3  23     2281.88      695.97    659.92 o 
 -17   3  23      921.25      841.13    517.23 o 
 -15   3  23     2666.43     4237.24    660.02 o 
 -13   3  23    15584.44    17755.37   2058.11 o 
 -11   3  23     1249.16      884.48    396.68 o 
  -9   3  23    14553.29    14183.80   1183.25 o 
  -7   3  23     2798.88     3538.54    534.40 o 
  -5   3  23    12254.30    11491.66    747.58 o 
  -3   3  23    17426.85    17282.28   1000.15 o 
  -1   3  23    13911.71    14520.71    829.01 o 
   1   3  23     2295.96     2099.05    396.40 o 
   3   3  23      336.20      338.32    304.30 o 
   5   3  23    30537.26    34012.43   3946.46 o 
   7   3  23    16799.71    17594.55   2409.36 o 
   9   3  23      294.68      664.91    628.80 o 
  11   3  23     2690.43     2565.00    859.74 o 
 -18   4  23      844.45     1754.72    771.46 o 
 -16   4  23     9710.24    10059.01    928.39 o 
 -14   4  23     1754.58     2431.02    616.44 o 
 -12   4  23     2536.94     2005.69    500.78 o 
 -10   4  23    35653.68    34142.14   1370.47 o 
  -8   4  23     8236.23     9467.92    821.53 o 
  -6   4  23     2195.28     1635.19    432.22 o 
  -4   4  23       18.69      353.44    339.96 o 
  -2   4  23   114216.65   114216.14   2530.87 o 
   0   4  23    37717.79    36050.34   1794.37 o 
   2   4  23    18118.59    16135.20    895.47 o 
   4   4  23      736.17      968.11    376.52 o 
   6   4  23    10330.58    10008.94    933.43 o 
   8   4  23     7280.19     8115.24   1115.79 o 
  10   4  23    14001.46    14252.65   1691.83 o 
 -17   5  23       49.11      692.58    625.71 o 
 -15   5  23     3694.12     2574.48    538.44 o 
 -13   5  23       80.82      -74.19    374.43 o 
 -11   5  23     6746.50     7840.10    821.86 o 
  -9   5  23    15212.29    16450.60   1098.94 o 
  -7   5  23    74374.39    71869.62   2150.63 o 
  -5   5  23    68241.09    71098.59   2635.18 o 
  -3   5  23    11276.36    14013.90    979.18 o 
  -1   5  23      383.63      821.70    333.35 o 
   1   5  23     4929.92     5347.72    548.56 o 
   3   5  23      716.76      466.13    421.19 o 
   5   5  23    17925.54    17856.85   1110.74 o 
   7   5  23    25984.44    22727.92   1369.70 o 
   9   5  23     8651.60     9829.64   1350.26 o 
 -16   6  23    19239.89    19260.96   1802.67 o 
 -14   6  23     2565.39      794.12    643.91 o 
 -12   6  23     4551.86     5575.89    747.47 o 
 -10   6  23      528.07     1248.12    482.65 o 
  -8   6  23    13501.39    14871.62   1036.17 o 
  -6   6  23     8804.96    10787.33    909.82 o 
  -4   6  23    51653.39    51785.38   2881.36 o 
  -2   6  23       28.69     -305.63    308.48 o 
   0   6  23       92.96       -2.96    277.68 o 
   2   6  23     6190.35     6704.96    692.29 o 
   4   6  23     5550.74     6096.12    705.25 o 
   6   6  23      122.52      383.50    378.46 o 
   8   6  23     2361.62     4386.13    789.15 o 
  10   6  23     4066.50     3546.88    772.63 o 
 -17   7  23     9009.38    10316.84   1145.19 o 
 -15   7  23     1203.53      486.36    467.87 o 
 -13   7  23     1181.76     1592.23    485.20 o 
 -11   7  23        7.05     -274.97    362.01 o 
  -9   7  23     1603.87     1868.83    489.83 o 
  -7   7  23    12098.22     9975.59    883.63 o 
  -5   7  23       16.16      608.92    366.85 o 
  -3   7  23     4547.33     5946.83    685.35 o 
  -1   7  23       71.83      539.97    324.85 o 
   1   7  23      695.84     1046.50    440.74 o 
   3   7  23     2108.79     2366.32    513.10 o 
   5   7  23     1537.94      818.82    412.43 o 
   7   7  23      294.68      146.64    388.44 o 
   9   7  23     1212.30     1441.17    612.68 o 
 -16   8  23      133.07      -67.12    503.79 o 
 -14   8  23     2182.30     2384.26    601.61 o 
 -12   8  23     9618.30    10967.55    990.32 o 
 -10   8  23     6834.98     6996.61    798.36 o 
  -8   8  23       23.69     -105.93    346.48 o 
  -6   8  23      739.55      608.08    378.36 o 
  -4   8  23     1817.41     3021.12    561.16 o 
  -2   8  23     7503.80     8894.03    832.91 o 
   0   8  23     5150.57     4472.14    640.55 o 
   2   8  23     2181.30     1544.36    585.35 o 
   4   8  23     9384.17     8952.26   1355.64 o 
   6   8  23      791.99      689.94    448.83 o 
   8   8  23     6835.22     6520.14    792.06 o 
 -15   9  23        6.29     -708.02    708.02 o 
 -13   9  23     6653.31     7571.76   1194.23 o 
 -11   9  23       15.19      500.88    430.27 o 
  -9   9  23      224.88      484.99    435.16 o 
  -7   9  23     3216.98     2428.32    552.76 o 
  -5   9  23     3729.56     4694.15    868.58 o 
  -3   9  23        9.61      -89.32    354.57 o 
  -1   9  23      173.38      588.72    413.55 o 
   1   9  23    12531.47    10837.53   1132.71 o 
   3   9  23     9795.04     8579.33   1034.88 o 
   5   9  23     3833.49     4211.19    748.12 o 
   7   9  23     3057.20     3869.57    669.92 o 
 -14  10  23     1489.59      967.92    567.13 o 
 -12  10  23      606.65      408.82    463.25 o 
 -10  10  23     8599.60     8472.76    906.08 o 
  -8  10  23      995.44     1348.41    629.02 o 
  -6  10  23       48.14      434.57    404.64 o 
  -4  10  23     1046.09      724.42    449.01 o 
  -2  10  23    17526.16    16167.90   1161.32 o 
   0  10  23      933.59     1803.58    826.31 o 
   2  10  23     1357.82     1039.68    667.57 o 
   4  10  23      435.60      213.52    491.69 o 
   6  10  23     1451.87     2005.87    701.04 o 
 -13  11  23     2196.58     1505.77    597.07 o 
 -11  11  23      295.34     1678.83    548.15 o 
  -9  11  23        8.69     -255.09    392.09 o 
  -7  11  23    15745.89    12140.30   1070.10 o 
  -5  11  23    14961.86    15084.10   1196.38 o 
  -3  11  23      857.83      700.16    452.12 o 
  -1  11  23       22.11      281.85    497.83 o 
   1  11  23      166.54     1490.56    591.77 o 
   3  11  23     1736.76      620.35    568.08 o 
   5  11  23     1503.19     1957.06    643.92 o 
 -10  12  23     4049.01     5837.71    822.66 o 
  -8  12  23     8448.75     8790.27   1132.92 o 
  -6  12  23      294.26     1272.03    515.04 o 
  -4  12  23     6089.19     8404.87    923.34 o 
  -2  12  23      566.32      432.88    443.78 o 
   0  12  23     4232.01     3400.33    803.15 o 
   2  12  23     1875.06     1324.49    623.45 o 
  -9  13  23    10348.71     8533.97    991.54 o 
  -7  13  23       14.86      517.90    491.45 o 
  -5  13  23      674.03     1014.94    547.62 o 
  -3  13  23     3100.49     3375.81    675.99 o 
  -1  13  23      376.83      696.36    643.03 o 
   1  13  23     8476.19     8701.64   1181.80 o 
 -18   0  24      125.63      -93.99    818.40 o 
 -16   0  24     3056.92     2549.20   1194.37 o 
 -14   0  24      884.30     1095.79    997.22 o 
 -12   0  24     6712.96     9123.95   1804.16 o 
 -10   0  24    41198.34    42093.96   3275.91 o 
  -8   0  24    20620.30    20744.32   2627.15 o 
  -6   0  24     8955.06     7480.30   1263.14 o 
  -4   0  24    42532.94    45435.91   2172.00 o 
  -2   0  24    24771.94    24355.09   2276.40 o 
   0   0  24     2240.76     1970.55    585.50 o 
   2   0  24     5924.26     7194.51   1047.65 o 
   4   0  24      223.66      968.24    516.01 o 
   6   0  24     4138.33     3933.84   1198.95 o 
   8   0  24     1976.71     1563.45    983.46 o 
 -17   1  24     1582.85     1160.95    714.90 o 
 -15   1  24    19173.44    19646.74   3129.19 o 
 -13   1  24    15460.10    19171.80   1790.91 o 
 -11   1  24      400.45     1634.76    814.23 o 
  -9   1  24     6017.64     6247.39    802.54 o 
  -7   1  24    12848.11    12088.26    851.87 o 
  -5   1  24      874.27      527.47    319.26 o 
  -3   1  24      556.43      695.96    336.35 o 
  -1   1  24     4549.01     4380.11    569.51 o 
   1   1  24      526.78      866.88    351.34 o 
   3   1  24     9142.15     8552.62    784.52 o 
   5   1  24     9332.73     9561.60   1015.24 o 
   7   1  24      576.83       39.15    519.79 o 
   9   1  24      218.32     -600.62    646.47 o 
 -18   2  24      504.13      115.97    489.43 o 
 -16   2  24     1904.48     2025.80    583.24 o 
 -14   2  24    10062.07    11092.41   1323.46 o 
 -12   2  24     4601.14     4539.62    701.06 o 
 -10   2  24      511.91      436.99    399.80 o 
  -8   2  24      555.87      239.16    373.12 o 
  -6   2  24    11076.87    11609.12    860.44 o 
  -4   2  24     3429.06     3546.02    522.41 o 
   0   2  24     3799.76     3261.47    612.14 o 
   2   2  24     1479.93      900.38    368.69 o 
   6   2  24     2679.39     2757.53    777.83 o 
   8   2  24      345.01       29.80    690.03 o 
  10   2  24      704.52      719.78   1171.44 o 
 -17   3  24        7.98     -375.94    546.27 o 
 -15   3  24    10977.63    14247.84   2213.15 o 
 -13   3  24    14694.08    16061.74   1084.80 o 
 -11   3  24    39109.40    40592.82   1696.46 o 
  -9   3  24     1464.56     1433.83    444.10 o 
  -7   3  24    10550.11    12089.70    933.50 o 
  -5   3  24      711.70      556.51    366.54 o 
  -3   3  24    59671.60    59432.50   1828.08 o 
  -1   3  24   131820.33   132183.05   3202.67 o 
   1   3  24      766.54      800.10    341.46 o 
   3   3  24     8499.73    10339.12   1250.09 o 
   5   3  24     1091.20     1329.05    522.64 o 
   7   3  24    18462.10    16374.96   2379.56 o 
   9   3  24     2493.59     1817.88    734.74 o 
 -18   4  24      596.92      903.68    704.68 o 
 -16   4  24      150.19      322.41    403.59 o 
 -14   4  24       34.07      614.64    407.90 o 
 -12   4  24      171.92      337.49    382.08 o 
 -10   4  24     7248.44     9056.17    840.60 o 
  -8   4  24      365.09      573.89    373.05 o 
  -6   4  24    44334.77    40529.45   1515.72 o 
  -4   4  24    35395.17    31870.90   1316.56 o 
  -2   4  24     3511.89     5788.86    564.52 o 
   0   4  24       48.50      226.45    363.07 o 
   2   4  24    10791.84     9999.56    758.33 o 
   4   4  24        6.34      -37.29    747.14 o 
   6   4  24    19199.57    18070.40   1803.95 o 
   8   4  24     3527.67     3459.69   1135.91 o 
  10   4  24      396.90     1013.77    774.81 o 
 -17   5  24    12320.81    12752.35   1048.41 o 
 -15   5  24      102.71     -112.09    377.90 o 
 -13   5  24    11343.10    13616.46   1064.20 o 
 -11   5  24     7954.97     6957.55    786.91 o 
  -9   5  24      343.59      928.44    405.67 o 
  -7   5  24     1343.48     1333.43    670.05 o 
  -5   5  24    51465.44    48482.81   1696.47 o 
  -3   5  24     4796.89     4548.45    614.46 o 
  -1   5  24    36180.80    36108.51   1214.30 o 
   1   5  24     9445.35     9446.71    857.10 o 
   3   5  24      217.32     -172.46    524.79 o 
   5   5  24     1507.24      318.70    409.62 o 
   7   5  24     5048.35     5073.31    753.43 o 
   9   5  24     4547.38     5501.83   1076.04 o 
 -16   6  24      221.63      925.96    483.79 o 
 -14   6  24     5718.72     7462.70    841.64 o 
 -12   6  24     4227.86     3852.10    638.21 o 
 -10   6  24      861.37      229.70    383.08 o 
  -8   6  24     5774.60     6987.86    769.83 o 
  -6   6  24    23714.89    22354.56   1270.30 o 
  -4   6  24     1946.09     2289.13    488.35 o 
  -2   6  24     1619.77     1843.40    455.69 o 
   0   6  24    13897.56    14141.82   1005.78 o 
   2   6  24      256.56       73.83    418.50 o 
   4   6  24      267.06      858.88    399.44 o 
   6   6  24     2009.94      968.00    453.28 o 
   8   6  24      512.53      771.19    589.67 o 
 -15   7  24     1916.37     2927.42    620.48 o 
 -13   7  24     1963.37     2202.22    554.99 o 
 -11   7  24     5823.59     4897.66    691.33 o 
  -9   7  24      247.90     -307.23    307.23 o 
  -7   7  24       19.07      549.84    389.62 o 
  -5   7  24    16833.87    19364.90   1216.53 o 
  -3   7  24    21791.62    23859.60   2776.80 o 
  -1   7  24    26654.61    26111.34   1318.14 o 
   1   7  24    24006.16    24916.94   3205.88 o 
   3   7  24     1063.00      868.23    421.71 o 
   5   7  24     7061.90     6128.42    734.42 o 
   7   7  24      972.59      971.40    484.81 o 
 -16   8  24     1343.45      918.97    768.83 o 
 -14   8  24      462.19     1685.09    542.48 o 
 -10   8  24      580.98      469.05    396.01 o 
  -8   8  24     1921.19     1696.59    500.82 o 
  -6   8  24     3612.63     2982.08    606.70 o 
  -4   8  24      449.70      442.28    384.68 o 
  -2   8  24     2176.07     3382.23    567.12 o 
   0   8  24     6491.94     7313.02    789.27 o 
   2   8  24     3908.98     2936.00    707.26 o 
   4   8  24      927.06     1322.66    461.47 o 
   6   8  24     1597.12     1045.72    663.43 o 
 -15   9  24     1224.59      637.69    503.97 o 
 -13   9  24    20208.65    20397.91   2755.62 o 
  -9   9  24      407.17      333.13    415.58 o 
  -7   9  24     2639.61     3405.55    629.93 o 
  -5   9  24     4359.42     4145.89    645.99 o 
  -3   9  24     4813.08     5141.63    748.70 o 
  -1   9  24    25908.28    25927.18   1641.74 o 
   1   9  24     3123.84     4375.53    808.12 o 
   3   9  24       56.44      -95.46    464.12 o 
   5   9  24      148.05       -6.34    516.43 o 
 -12  10  24     1800.63     2493.27    603.85 o 
 -10  10  24      800.18      847.82    481.06 o 
  -8  10  24      178.53     -136.60    371.93 o 
  -6  10  24      500.13      313.69    413.52 o 
  -4  10  24     1118.30     1537.22    485.91 o 
  -2  10  24        3.72      378.33    396.76 o 
   0  10  24     4614.09     4415.11    800.50 o 
   2  10  24      155.26       -5.69    841.04 o 
   4  10  24       68.56     -486.78    611.30 o 
 -11  11  24    27459.34    26923.47   1817.23 o 
  -9  11  24     5158.19     3628.35    707.59 o 
  -7  11  24      751.37     1941.60    571.33 o 
  -5  11  24     4601.89     6968.87   1083.32 o 
  -3  11  24      166.13       22.74    460.59 o 
  -1  11  24      127.69        2.70    486.66 o 
   1  11  24     7592.92     6826.44   1771.11 o 
   3  11  24     1985.88     2510.62    739.20 o 
 -10  12  24     5226.70     3027.36    701.27 o 
  -8  12  24      227.68      842.96    496.28 o 
  -6  12  24    10134.85    12071.27   1130.40 o 
  -4  12  24      312.41     1096.45    486.71 o 
  -2  12  24        6.18     -267.88    542.70 o 
   0  12  24     1788.87     2373.83    793.48 o 
   2  12  24    20326.40    18612.14   1603.78 o 
  -7  13  24     1048.81     1423.48    587.65 o 
  -5  13  24    20808.40    24250.90   1617.04 o 
  -3  13  24    12329.13    12395.24   1124.32 o 
  -1  13  24     4276.74     4055.68   1493.41 o 
 -17   1  25     5354.32     5509.01   1093.08 o 
 -15   1  25     1793.96     2272.77    784.69 o 
 -13   1  25     2390.53     2896.43   1091.21 o 
 -11   1  25    11029.28    10411.67   1031.32 o 
  -9   1  25    55359.72    53104.04   2075.10 o 
  -7   1  25     5574.31     6846.03    687.06 o 
  -5   1  25     2239.61     2003.49    467.21 o 
  -3   1  25      314.96      642.10    336.87 o 
  -1   1  25     1822.07     2101.83    449.20 o 
   1   1  25      276.71     -274.13    274.13 o 
   3   1  25     9707.92    11055.95    901.76 o 
   5   1  25      639.92      645.21    551.64 o 
   7   1  25     4956.78     7915.13   1276.89 o 
   9   1  25      139.50     -197.15    827.57 o 
 -18   2  25      346.97     -460.53    622.29 o 
 -16   2  25     7164.89     8634.74   1318.22 o 
 -14   2  25    39878.14    40299.88   2366.53 o 
 -12   2  25     8571.21     8711.14    973.87 o 
 -10   2  25      768.80      457.98    432.71 o 
  -8   2  25    15641.99    12098.11   1167.87 o 
  -6   2  25     1833.90     1308.90    453.70 o 
  -4   2  25     5930.81     4919.04    573.97 o 
  -2   2  25    12992.77    15222.60   1012.34 o 
   0   2  25     1219.51     1345.30    388.88 o 
   2   2  25     8797.09     7898.53    753.73 o 
   4   2  25    30943.19    28965.70   1669.74 o 
   6   2  25     3233.24     2759.61    787.63 o 
   8   2  25     1257.51     1875.22   1063.70 o 
 -17   3  25      576.83      181.94    488.95 o 
 -15   3  25     6844.35     6194.30    859.36 o 
 -13   3  25     8170.59     8720.38    971.76 o 
 -11   3  25     5893.90     5588.09    805.98 o 
  -9   3  25    12889.78    16432.31   1573.46 o 
  -7   3  25      652.00     1046.84    432.66 o 
  -5   3  25     8125.90     7492.49    867.53 o 
  -3   3  25     1878.70     3127.53    506.07 o 
   1   3  25     4120.04     3944.52    549.55 o 
   3   3  25       17.61      538.81    418.41 o 
   5   3  25    14317.69    16398.73   1304.57 o 
   7   3  25      843.29     2271.82   1091.21 o 
   9   3  25     3422.35     3489.16    921.35 o 
 -16   4  25     2894.91     2360.38    677.64 o 
 -14   4  25    17772.37    20145.74   1261.22 o 
 -12   4  25     2832.57     3254.95    590.98 o 
 -10   4  25       40.20      348.17    374.55 o 
  -8   4  25     6187.77     7292.47    753.44 o 
  -6   4  25    10085.17    11445.94    927.37 o 
  -4   4  25       76.70      464.63    317.18 o 
  -2   4  25    76980.61    78907.44   2237.76 o 
   0   4  25      191.60     -135.63    296.72 o 
   2   4  25     5134.87     5481.63    765.89 o 
   4   4  25     2688.08     1368.51    526.02 o 
   6   4  25     4186.16     3080.55    664.64 o 
   8   4  25        9.15     -516.55    516.55 o 
 -17   5  25      235.97      550.94    473.68 o 
 -15   5  25      725.54      311.06    421.51 o 
 -13   5  25     1391.33     2015.25    747.14 o 
 -11   5  25     3508.58     3668.46    604.55 o 
  -9   5  25     3039.21     3933.50    603.55 o 
  -7   5  25     2859.81     2671.43    511.90 o 
  -5   5  25     3110.98     3755.78    576.74 o 
  -3   5  25       62.68      131.33    310.29 o 
  -1   5  25      323.79      608.06    362.86 o 
   3   5  25     9960.62     8490.02   1222.23 o 
   5   5  25     1154.85     1021.90    512.52 o 
   7   5  25      599.22      244.58    635.49 o 
 -16   6  25     5722.26     6115.46    869.57 o 
 -14   6  25     6046.17     5926.12    767.13 o 
 -12   6  25      970.43      590.56    437.48 o 
 -10   6  25      594.32     1148.69    463.17 o 
  -8   6  25     4476.69     5115.27    941.47 o 
  -6   6  25     6366.99     8175.60   1365.57 o 
  -4   6  25    10604.32    11277.72    954.38 o 
  -2   6  25     1407.18      997.68    401.12 o 
   0   6  25    49824.54    45670.63   1653.48 o 
   2   6  25    21360.68    25109.25   1609.98 o 
   4   6  25     1164.72      456.25    391.95 o 
   6   6  25      284.31      385.70    416.26 o 
   8   6  25     1228.54      431.64    678.79 o 
 -15   7  25      593.94     1076.36    532.36 o 
 -13   7  25     1142.13     1564.65    524.57 o 
 -11   7  25      558.69     1521.81    481.65 o 
  -9   7  25     8903.74     8300.16    855.24 o 
  -7   7  25     8407.31     8633.18   1124.35 o 
  -5   7  25     2915.29     4030.14    624.02 o 
  -3   7  25      219.64     1115.15    385.22 o 
  -1   7  25    11294.94    10239.46    892.75 o 
   1   7  25    28474.69    24107.03   1575.44 o 
   3   7  25      270.70      -11.82    369.33 o 
   5   7  25      114.86      -33.16    415.24 o 
   7   7  25      634.86     1541.59    540.38 o 
 -14   8  25    18100.58    17436.55   1492.96 o 
 -12   8  25    46418.92    50101.02   2228.77 o 
 -10   8  25     8282.76     9610.23    940.70 o 
  -8   8  25     2412.94     2324.57    542.64 o 
  -6   8  25     4988.40     4007.75    645.28 o 
  -4   8  25      112.44      245.29    380.38 o 
  -2   8  25    17940.98    15178.73   1277.68 o 
   0   8  25    19792.09    19357.68   1517.61 o 
   2   8  25      344.97      579.41    723.65 o 
   4   8  25       79.62      217.98    494.96 o 
   6   8  25     3325.48     2517.19    595.64 o 
 -13   9  25     3238.29     3870.89    702.02 o 
 -11   9  25     5939.79     7031.72    837.62 o 
  -9   9  25        0.84      294.76    413.28 o 
  -7   9  25      120.33      -49.72    377.18 o 
  -5   9  25     8939.20    10068.48    959.61 o 
  -3   9  25      225.70      363.55    382.81 o 
  -1   9  25      767.62     1241.40    503.94 o 
   1   9  25     2264.73     2313.07    683.53 o 
   3   9  25     2227.71     2024.15    664.87 o 
   5   9  25     3028.07     1851.81    652.90 o 
 -12  10  25        7.31      585.40    502.40 o 
 -10  10  25     1545.79     1919.12    589.31 o 
  -8  10  25      887.89     1393.80    503.89 o 
  -6  10  25      740.41     1392.28    546.96 o 
  -4  10  25     5121.25     4984.81    702.32 o 
  -2  10  25      586.49      644.15    409.62 o 
   0  10  25      736.56      601.51    526.95 o 
   2  10  25     2702.96     1526.03    631.75 o 
   4  10  25      908.01      859.64    582.96 o 
 -11  11  25     5706.75     6775.93    891.35 o 
  -9  11  25    12710.67    11531.75   1137.80 o 
  -7  11  25       70.63      141.37    477.58 o 
  -5  11  25      540.27     1031.97    725.63 o 
  -3  11  25       36.31     -273.32    402.51 o 
  -1  11  25     2683.49     2365.74    724.79 o 
   1  11  25     2488.94     1131.88    710.68 o 
  -8  12  25     8509.74     8005.35    963.28 o 
  -6  12  25      187.35      420.37    498.95 o 
  -4  12  25    12970.33    11230.38   1073.16 o 
  -2  12  25     8447.50     6842.25   1042.39 o 
   0  12  25    25381.09    22042.65   3192.24 o 
 -16   0  26    19716.33    20512.84   2787.62 o 
 -14   0  26      231.22       80.24    864.25 o 
 -12   0  26      856.86      852.79   1006.39 o 
 -10   0  26    41679.48    36880.93   3145.24 o 
  -8   0  26    79187.40    83806.36   7756.50 o 
  -6   0  26     1268.30     1050.17    513.67 o 
  -4   0  26      314.25      519.69    480.21 o 
  -2   0  26    22746.28    23221.54   1940.56 o 
   0   0  26    12843.89    11855.53   1301.22 o 
   2   0  26    17226.18    18848.76   1660.25 o 
   4   0  26    30340.96    31546.40   3126.90 o 
   6   0  26     1681.41     3147.53   1187.49 o 
   8   0  26     1502.03      243.00    882.59 o 
 -17   1  26      116.78      656.05    711.63 o 
 -15   1  26     2161.20     1742.35    800.07 o 
 -13   1  26     2682.80     3980.11    993.53 o 
 -11   1  26     5061.90     5571.04   1086.00 o 
  -9   1  26    16114.00    17186.41   1280.22 o 
  -7   1  26      275.67       50.51    292.52 o 
  -5   1  26    10072.37    11627.09    894.92 o 
  -3   1  26     1957.35     2201.94    467.43 o 
  -1   1  26       24.36      433.92    347.60 o 
   1   1  26     5732.27     5486.44    846.41 o 
   3   1  26    14612.07    16057.28   1117.72 o 
   5   1  26      181.60     1556.85    675.29 o 
   7   1  26     6797.42     6036.04   1058.13 o 
 -16   2  26      923.14      267.31    630.81 o 
 -14   2  26    11099.54    12029.66   1508.53 o 
 -12   2  26     1865.82     1300.30    534.19 o 
 -10   2  26     5328.14     6394.77    888.04 o 
  -8   2  26     1829.30     1895.53    551.09 o 
  -6   2  26        0.63      162.58    350.67 o 
  -4   2  26      488.12      224.26    361.00 o 
  -2   2  26    12151.83    10888.82    873.80 o 
   0   2  26     1722.15     1641.67    452.61 o 
   2   2  26     8053.97    10345.73    894.05 o 
   4   2  26    30878.99    36660.63   3751.50 o 
   6   2  26      369.00      219.42    588.01 o 
   8   2  26     1829.81     2049.45   1084.33 o 
 -17   3  26     9416.89    12204.23   2826.59 o 
 -15   3  26       13.87     -352.87    601.16 o 
 -13   3  26      459.82     1430.59    550.47 o 
 -11   3  26     1740.32     2787.84    651.37 o 
  -9   3  26     9661.44     9339.98    983.56 o 
  -7   3  26     7626.90     6938.61    854.59 o 
  -5   3  26     3018.23     2741.51    658.73 o 
  -3   3  26    12232.09    14242.30    987.63 o 
  -1   3  26    16435.05    17925.38   1657.41 o 
   1   3  26      432.26      849.62    384.27 o 
   3   3  26     8127.73    10003.35   1031.44 o 
   5   3  26      344.20      476.94    480.33 o 
   7   3  26    21232.34    18176.83   2576.71 o 
 -16   4  26      256.64     -481.56    481.56 o 
 -14   4  26     1610.08     2035.68    525.12 o 
 -12   4  26     1402.37     1089.07    703.01 o 
 -10   4  26    14918.55    15747.38   1379.61 o 
  -8   4  26     3458.44     4124.78    721.42 o 
  -6   4  26      769.61      470.47    390.26 o 
  -4   4  26      597.31      894.24    628.45 o 
  -2   4  26     1209.63     1333.02    468.69 o 
   0   4  26     8307.78    10277.08   1070.09 o 
   2   4  26    10764.10    10857.55   1041.02 o 
   4   4  26      716.62      741.61    461.13 o 
   6   4  26      462.05      709.99    621.71 o 
   8   4  26     2623.75     2162.38    843.63 o 
 -15   5  26      228.49     -193.41    416.09 o 
 -13   5  26     7458.88     7433.18    837.50 o 
 -11   5  26       21.38      153.86    390.56 o 
  -9   5  26      832.73      750.90    439.22 o 
  -7   5  26       92.66      188.16    399.22 o 
  -5   5  26     2791.28     3553.97    589.03 o 
  -3   5  26    14274.60    11976.13   1111.85 o 
  -1   5  26      441.90      852.56    462.51 o 
   1   5  26    23294.85    23299.23   1505.56 o 
   3   5  26       37.36      232.37   1002.95 o 
   5   5  26      793.00      835.83    554.06 o 
   7   5  26      130.28      173.70   1035.04 o 
 -16   6  26       39.37     -455.26    455.26 o 
 -14   6  26     1942.39     2372.26    597.29 o 
 -12   6  26     3329.47     2629.65    584.81 o 
 -10   6  26     1347.64     1520.90    496.58 o 
  -8   6  26    11942.39    13688.66   1095.53 o 
  -6   6  26     5677.45     7003.24    796.17 o 
  -4   6  26      658.26      688.47    381.39 o 
  -2   6  26     1228.27     2356.90    493.01 o 
   0   6  26      903.87      913.39    414.23 o 
   2   6  26     8791.11     9048.08    996.32 o 
   4   6  26    25659.99    23471.57   1829.31 o 
   6   6  26     1050.97     1356.79    578.59 o 
 -15   7  26      160.64      118.04    435.77 o 
 -13   7  26     6242.55     5437.02    784.83 o 
 -11   7  26     4434.30     7478.32    831.71 o 
  -9   7  26     2711.76     3441.58    611.10 o 
  -7   7  26      829.64     1877.51    524.85 o 
  -5   7  26      470.69     1046.48    475.22 o 
  -3   7  26        0.89     -325.74    325.74 o 
  -1   7  26    11055.55    10835.21   1507.19 o 
   1   7  26    10466.96    11675.12   1179.99 o 
   3   7  26      438.02      597.46    512.07 o 
   5   7  26      303.76       90.32    445.74 o 
 -14   8  26      526.16     1150.65    523.37 o 
 -12   8  26    10378.55     9688.44    969.72 o 
 -10   8  26     7947.26     8272.81   1034.83 o 
  -8   8  26     1785.72     2496.61    563.43 o 
  -6   8  26       29.02      913.06    465.36 o 
  -4   8  26      903.61      962.41    438.27 o 
  -2   8  26     1921.55     1888.38    484.57 o 
   0   8  26     4902.71     4124.22   1177.42 o 
   2   8  26     1364.20     1726.28    612.38 o 
   4   8  26      999.40      953.13    575.47 o 
 -13   9  26    16549.10    13632.02   1621.34 o 
 -11   9  26     7077.66     8000.60    923.54 o 
  -9   9  26       39.25      297.49    445.15 o 
  -7   9  26      430.59      184.09    420.92 o 
  -5   9  26     4439.14     4232.95    684.23 o 
  -3   9  26       55.79      209.82    370.64 o 
  -1   9  26     4570.42     2529.59    717.33 o 
   1   9  26        2.77      212.66    529.81 o 
   3   9  26      316.25     -219.90    504.02 o 
 -10  10  26    18089.44    19496.54   1399.22 o 
  -8  10  26    17474.19    16014.56   1263.44 o 
  -6  10  26    23909.35    24522.39   1496.53 o 
  -4  10  26     8326.92     8436.42   1223.62 o 
  -2  10  26     6450.37     5772.94    758.43 o 
   0  10  26      990.41     1307.40    815.74 o 
   2  10  26     4913.97     3862.92    983.44 o 
  -9  11  26      713.59     1774.54    604.18 o 
  -7  11  26    12058.66    13503.39   1168.79 o 
  -5  11  26      162.51      -14.48    443.17 o 
  -3  11  26        9.99      306.52    464.75 o 
  -1  11  26      470.57      720.53    831.74 o 
 -17   1  27     2917.18     3769.94   1004.69 o 
 -15   1  27      874.91     1059.12    729.13 o 
 -13   1  27     2745.01     3773.46   2031.11 o 
 -11   1  27      971.05     1240.57    728.68 o 
  -9   1  27    42337.71    39765.27   2253.30 o 
  -7   1  27     7358.15     8718.57    940.04 o 
  -5   1  27     2235.55     2108.75    472.18 o 
  -3   1  27    11119.82    10205.94    852.98 o 
  -1   1  27     6208.72     5450.86    665.07 o 
   1   1  27     1067.43      863.65    584.01 o 
   3   1  27    28904.06    31801.21   1400.15 o 
   5   1  27    19174.32    21439.79   1907.67 o 
   7   1  27     1085.21      863.34    637.59 o 
 -16   2  27     1309.44     2507.17    922.59 o 
 -14   2  27      117.77     1153.04   1114.13 o 
 -12   2  27        7.80      152.68    621.54 o 
 -10   2  27      203.70      187.04    447.48 o 
  -8   2  27     2890.26     1648.13    540.95 o 
  -6   2  27    16949.71    20410.96   1439.09 o 
  -4   2  27    47491.68    50839.68   1745.10 o 
  -2   2  27     9061.97     7546.11    756.42 o 
   0   2  27     1611.64     1429.97    531.25 o 
   2   2  27    18321.90    18936.75   1198.12 o 
   4   2  27     4531.11     5376.71    802.57 o 
   6   2  27     9803.95    10499.53   1372.92 o 
 -15   3  27    10258.92     9807.18   1387.80 o 
 -13   3  27        0.92     1015.93    595.00 o 
 -11   3  27    17712.75    17198.23   1377.11 o 
  -9   3  27     1181.32      903.03    479.40 o 
  -7   3  27        3.37     -181.27    478.16 o 
  -5   3  27     1069.94     2324.17    629.58 o 
  -3   3  27      523.25      202.65    407.14 o 
  -1   3  27       17.88      162.50    328.20 o 
   1   3  27     1287.19      461.06    382.62 o 
   3   3  27     5773.61     7637.73    967.91 o 
   5   3  27     1519.19     2294.34   1415.59 o 
 -16   4  27     4753.26     4713.32   1110.59 o 
 -14   4  27      238.84       82.25    463.58 o 
 -12   4  27     6217.13     5603.00    864.47 o 
  -8   4  27      490.45     1457.83    523.21 o 
  -6   4  27     4142.66     4201.90    740.05 o 
  -4   4  27     1024.26      983.03    450.49 o 
  -2   4  27     6782.18     8893.38   1011.03 o 
   0   4  27      177.85     -287.88    333.86 o 
   2   4  27     1757.01     1426.91    510.14 o 
   4   4  27     2590.34     3762.55    699.61 o 
   6   4  27     3903.81     2989.06    870.19 o 
 -15   5  27     1910.18     1369.19    530.87 o 
 -13   5  27      202.72     1493.99    569.75 o 
 -11   5  27       92.81      329.42    426.22 o 
  -9   5  27     5693.41     4908.29    788.89 o 
  -7   5  27     3080.75     2518.13    624.35 o 
  -5   5  27      132.32     -332.10    349.78 o 
  -3   5  27     1937.84     2171.36    827.16 o 
  -1   5  27      356.40      661.80    445.23 o 
   1   5  27     1295.10     1320.74    471.42 o 
   3   5  27    21504.03    19547.10   2017.36 o 
   5   5  27    13229.65    16725.49   1704.71 o 
 -14   6  27     4451.34     5040.01    741.20 o 
 -12   6  27        1.31       12.74    408.36 o 
 -10   6  27       44.57      506.70    423.94 o 
  -8   6  27      284.51      595.69    445.91 o 
  -6   6  27      295.45      467.87    429.04 o 
  -4   6  27     1208.52     1002.51    428.64 o 
  -2   6  27        0.85      740.02    465.90 o 
   0   6  27     7282.31     6145.01   1036.12 o 
   2   6  27       49.83     -384.53    384.53 o 
   4   6  27     4508.12     4238.22    767.94 o 
 -13   7  27      462.80     1006.59    529.77 o 
 -11   7  27    11544.31    10059.94    967.48 o 
  -9   7  27     8694.06    10184.86    989.07 o 
  -7   7  27    23574.31    24405.86   1452.73 o 
  -5   7  27       31.41     -435.78    435.78 o 
  -3   7  27      506.71      776.37    420.65 o 
  -1   7  27     9682.22     8447.85    839.90 o 
   1   7  27    10448.27     9637.34   1578.83 o 
   3   7  27    11157.12    11904.31   1500.38 o 
   5   7  27     3191.66     2793.94    701.01 o 
 -12   8  27    10886.02    10476.74   1040.14 o 
 -10   8  27      797.89      752.17    472.05 o 
  -6   8  27     2494.17     3120.12    643.05 o 
  -4   8  27     8660.89     9536.32    962.39 o 
  -2   8  27      331.18      236.67    499.46 o 
   0   8  27      346.01      774.89    534.12 o 
   2   8  27      566.66      -54.08    552.54 o 
   4   8  27     1831.60      914.28    575.70 o 
 -11   9  27     9664.34    10989.96   1097.70 o 
  -9   9  27     9029.20     8929.26   1225.93 o 
  -7   9  27    20406.62    21654.03   1454.57 o 
  -5   9  27    28446.85    28393.91   2649.41 o 
  -3   9  27      472.58      333.91    417.41 o 
  -1   9  27      589.35     1594.40    613.64 o 
   1   9  27     4760.13     3855.75   1065.58 o 
 -10  10  27     6453.56     7925.23    941.35 o 
  -8  10  27      463.10      971.76    497.86 o 
  -4  10  27     1863.49     2720.93    609.07 o 
  -2  10  27      809.37      680.06    664.26 o 
   0  10  27      637.61      745.47    630.73 o 
  -5  11  27     9757.37     9168.50    981.22 o 
  -3  11  27      367.84      548.46    540.83 o 
 -16   0  28     6616.51     9156.04   1939.41 o 
 -14   0  28     1339.16     1414.44    983.46 o 
 -12   0  28      958.29       98.58    935.32 o 
 -10   0  28    25058.53    23630.57   2874.73 o 
  -8   0  28    50720.94    48334.00   3700.01 o 
  -6   0  28      590.55      717.35    892.91 o 
  -4   0  28    16960.04    21159.78   1776.55 o 
  -2   0  28    17425.52    23171.58   2736.04 o 
   0   0  28    29944.81    26601.58   2709.68 o 
   2   0  28    10903.63    13304.09   1499.73 o 
   4   0  28     3261.19     1590.96    988.05 o 
   6   0  28     1166.47      946.78    919.27 o 
 -15   1  28      913.68     1917.36    880.32 o 
 -13   1  28      307.47      700.27    691.35 o 
 -11   1  28     3615.83     4263.19   1320.45 o 
  -9   1  28     2596.43     2819.69    632.33 o 
  -7   1  28     3221.51     5262.64    733.63 o 
  -5   1  28    36897.26    35697.88   1442.82 o 
  -3   1  28    27697.07    29935.42   1504.87 o 
  -1   1  28     2500.20     2997.88    587.84 o 
   1   1  28     1842.67     2421.74    509.57 o 
   3   1  28     1777.03     1727.40    605.44 o 
   5   1  28      220.07     -195.58    591.45 o 
 -16   2  28     1622.48     1447.35    866.68 o 
 -14   2  28     4767.49     6969.47   1258.90 o 
 -12   2  28     9432.06     6790.27   1246.04 o 
 -10   2  28       54.83     -202.02    389.77 o 
  -8   2  28    13167.01    14067.83   1348.36 o 
  -6   2  28       27.36      736.61    435.55 o 
  -4   2  28      507.38      561.85    531.10 o 
  -2   2  28     6200.12     6780.75    839.55 o 
   0   2  28     2179.63     2731.04    524.46 o 
   2   2  28     1077.19     1548.51    482.99 o 
   4   2  28    10711.71    11869.07   1177.36 o 
   6   2  28     1586.84      767.73    644.41 o 
 -15   3  28     6694.57     7226.20   1415.59 o 
 -13   3  28     3432.83     3469.82    966.82 o 
 -11   3  28      275.37     -153.76    443.57 o 
  -9   3  28        0.22      664.40    521.90 o 
  -7   3  28     4901.99     5804.53    803.66 o 
  -5   3  28    23507.45    25622.33   1643.57 o 
  -3   3  28     9735.86    10916.75   1115.56 o 
  -1   3  28     6635.04     6068.60    708.34 o 
   1   3  28      813.94      553.90    372.56 o 
   3   3  28      472.17      889.42    500.19 o 
   5   3  28      191.77      360.51    632.88 o 
 -14   4  28     1037.63      860.68    747.09 o 
 -12   4  28      699.24      682.93    491.59 o 
 -10   4  28     1768.69     1507.80    531.63 o 
  -8   4  28        6.16      510.51    439.87 o 
  -6   4  28      121.74     -195.03    391.76 o 
  -4   4  28     6927.42     7573.92    923.54 o 
  -2   4  28     2859.20     2541.79    584.40 o 
   0   4  28      785.86     1351.17    433.94 o 
   2   4  28      725.41      778.12    478.98 o 
   4   4  28       18.55      167.16    464.64 o 
 -13   5  28      892.35     1454.07    560.14 o 
 -11   5  28       25.52       11.48    441.01 o 
  -9   5  28      137.15      862.00    477.09 o 
  -7   5  28        4.66     -432.26    432.26 o 
  -5   5  28      347.81      -25.22    397.76 o 
  -3   5  28      261.58      328.31    486.73 o 
  -1   5  28    12699.31    11968.29   1134.42 o 
   1   5  28     4021.26     3745.64   1343.38 o 
   3   5  28      302.27      169.61    638.45 o 
   5   5  28     1367.09     1158.23    831.99 o 
 -14   6  28      277.71       11.95    552.43 o 
 -12   6  28    11976.53    13748.01   1353.30 o 
 -10   6  28      139.12       14.02    542.97 o 
  -8   6  28    31087.18    27471.37   2272.87 o 
  -6   6  28     9371.20    11651.57   1178.46 o 
  -4   6  28     1206.38     1120.21    506.58 o 
  -2   6  28       45.16      297.74    426.18 o 
   0   6  28    15696.86    14104.66   2766.99 o 
   2   6  28        4.74     -226.76    548.43 o 
   4   6  28     8486.64     7311.80    963.39 o 
 -13   7  28       12.56      413.25    494.87 o 
 -11   7  28      910.67      783.17    496.56 o 
  -9   7  28     5245.98     6083.02    804.38 o 
  -7   7  28     2066.85     3643.87    667.40 o 
  -5   7  28     9941.27    11522.04   1038.45 o 
  -3   7  28     9540.81     9688.02   1449.15 o 
  -1   7  28      864.12      862.71    664.98 o 
   1   7  28     2945.23     1570.84    721.49 o 
   3   7  28      506.48      173.20    897.49 o 
 -12   8  28     2413.88     2473.43    807.36 o 
 -10   8  28        3.76      208.74    472.43 o 
  -8   8  28     5833.85     5160.10   1136.60 o 
  -6   8  28     3801.37     4080.52    707.08 o 
  -4   8  28     1567.69     3092.86    609.61 o 
  -2   8  28        1.07      -67.72    420.86 o 
   0   8  28    22402.17    21891.82   3178.51 o 
   2   8  28     4031.83     4778.36   1025.86 o 
  -9   9  28       81.48      750.15    494.73 o 
  -7   9  28       30.74      244.99    475.74 o 
  -5   9  28    11675.33    10938.01   1058.13 o 
  -3   9  28    15503.60    13993.59   1377.29 o 
  -1   9  28     2949.32     4319.29    814.01 o 
  -6  10  28    28509.03    27517.79   1628.89 o 
  -4  10  28     1150.72     1443.21    564.44 o 
 -15   1  29     1033.93      378.65    758.38 o 
 -13   1  29     1510.34      937.71    835.08 o 
 -11   1  29     7948.95     7166.51   1263.01 o 
  -9   1  29     3791.87     2970.11   1080.89 o 
  -7   1  29      468.45      429.60    436.98 o 
  -5   1  29     1736.88     2526.60    520.06 o 
  -3   1  29    29365.28    32037.88   2557.75 o 
  -1   1  29      387.35      223.83    354.73 o 
   1   1  29    10652.72    11089.94    965.05 o 
   3   1  29     2378.18     1783.74    566.08 o 
   5   1  29      277.11       28.96    540.24 o 
 -14   2  29     9160.74     9205.38   1500.77 o 
 -12   2  29     1675.13     1258.65   1428.20 o 
 -10   2  29     7253.53     9763.05   1119.69 o 
  -8   2  29     1019.52      555.77    432.51 o 
  -6   2  29    10277.21    10833.65   1674.39 o 
  -4   2  29    20865.20    23168.67   2042.21 o 
  -2   2  29    15148.47    14454.83   1074.22 o 
   0   2  29     3649.09     3454.66    588.62 o 
   2   2  29     4378.02     6379.32   1229.94 o 
   4   2  29     3942.00     6218.70   1105.51 o 
 -13   3  29     1799.83     2217.08    856.63 o 
 -11   3  29     6581.86     5950.44    895.40 o 
  -9   3  29      437.03      794.95    471.52 o 
  -7   3  29       25.19     -245.74    668.83 o 
  -5   3  29      752.94     1100.24    504.92 o 
  -3   3  29       14.50      262.94    411.09 o 
  -1   3  29        1.85      -65.51    342.65 o 
   1   3  29     4749.73     5195.45    680.71 o 
   3   3  29    12316.55    15159.11   1346.14 o 
 -14   4  29    11135.18    12201.18   1693.91 o 
 -12   4  29     2934.79     3877.55    765.79 o 
 -10   4  29      635.17      852.49    531.54 o 
  -8   4  29     2175.65     2094.06    575.59 o 
  -6   4  29     5042.17     4217.41    930.62 o 
  -4   4  29       11.37      815.44    484.84 o 
  -2   4  29    13193.69    13089.17   1331.76 o 
   0   4  29     9695.92    10362.16   1084.40 o 
   2   4  29     5449.84     5168.02    993.88 o 
   4   4  29     1735.04      935.91    726.71 o 
 -13   5  29     6865.62     7458.72   1338.09 o 
 -11   5  29    17962.68    17292.99   1578.61 o 
  -9   5  29     1940.29     2651.03    670.90 o 
  -7   5  29      336.34       80.24    435.75 o 
  -5   5  29     1474.66     1815.78    582.93 o 
  -3   5  29     6293.25     7599.18    960.20 o 
  -1   5  29      742.67     1440.78    532.65 o 
   1   5  29     3312.77     3636.45    914.88 o 
   3   5  29        6.05     -583.39    583.39 o 
 -12   6  29     3413.97     2776.66    697.85 o 
 -10   6  29      287.87     1097.57    531.97 o 
  -8   6  29        1.76      120.32    691.35 o 
  -6   6  29     6400.82     6892.66    940.87 o 
  -4   6  29     6631.35     5469.25    822.56 o 
  -2   6  29       18.59      996.04    619.50 o 
   0   6  29      146.45      461.45    634.39 o 
   2   6  29     1545.91     1077.17    973.14 o 
 -11   7  29    15558.50    16172.80   1538.44 o 
  -9   7  29     4818.25     5208.51    900.36 o 
  -7   7  29     6683.89     7313.77    968.14 o 
  -5   7  29      476.14      517.25    457.76 o 
  -3   7  29     2134.23     3655.15    699.79 o 
  -1   7  29     4158.80     4798.86   1051.22 o 
   1   7  29     6208.03     6747.22   2464.38 o 
 -10   8  29     2919.95     2537.31    623.10 o 
  -8   8  29      190.11      642.85    515.54 o 
  -6   8  29     1703.28     1882.31    584.26 o 
  -4   8  29    20581.18    20012.27   1965.55 o 
  -2   8  29    20289.56    19708.58   1753.48 o 
   0   8  29    15660.20    15053.18   1702.11 o 
  -7   9  29     7418.54     8416.05    989.55 o 
  -5   9  29     5708.03     8325.22   1141.23 o 
  -3   9  29     8921.11     8561.93    961.78 o 
 -14   0  30     3035.16     1375.47   1093.50 o 
 -12   0  30     6324.27     8314.71   1994.43 o 
 -10   0  30     1543.15     1260.85   1077.45 o 
  -8   0  30     1176.65     1817.91    942.20 o 
  -6   0  30     8539.81     7801.66   1383.49 o 
  -4   0  30     6886.63     7070.41   1114.62 o 
  -2   0  30      376.04     1661.06    668.85 o 
   0   0  30    30253.29    28201.71   2911.41 o 
   2   0  30     5142.70     7116.33   1127.89 o 
 -13   1  30      236.68      682.41    748.89 o 
 -11   1  30     2318.59     3505.64   1014.88 o 
  -9   1  30      140.34     -344.56    633.86 o 
  -7   1  30     2977.94     3812.14    693.61 o 
  -5   1  30    10954.49    11299.72   2410.51 o 
  -3   1  30    10025.97    10585.89   1025.89 o 
  -1   1  30      279.13      379.45    385.51 o 
   3   1  30     1896.04     1975.56    792.18 o 
 -12   2  30     8590.69     7555.46   1303.07 o 
 -10   2  30     1907.25     2091.41    817.67 o 
  -8   2  30      843.93     1867.37    656.74 o 
  -6   2  30     6345.32     6017.35   1220.54 o 
  -4   2  30      861.94      745.64    464.56 o 
  -2   2  30      514.87     1310.85    448.66 o 
   0   2  30      703.80     1573.75    484.80 o 
   2   2  30     4293.90     3501.16   1033.52 o 
 -13   3  30     9013.88     9310.84   1440.09 o 
 -11   3  30     1050.11      408.99    708.70 o 
  -9   3  30     2893.34     2999.72    691.15 o 
  -7   3  30     1643.92     1580.00    515.31 o 
  -5   3  30     1056.25     1989.08    956.75 o 
  -3   3  30     9505.64     9552.60   1098.09 o 
  -1   3  30     5139.31     4285.59    762.72 o 
   1   3  30     3162.11     2880.82    678.61 o 
   3   3  30     6048.78     6383.85   1570.61 o 
 -12   4  30     2071.42     2216.67    673.51 o 
 -10   4  30    15781.64    18742.62   1716.54 o 
  -8   4  30     6706.38     6604.19    983.33 o 
  -6   4  30        6.19      824.85    593.93 o 
  -4   4  30     1291.10     1728.83    544.18 o 
  -2   4  30      112.81       60.91    512.01 o 
   0   4  30     5621.85     5906.08    857.50 o 
   2   4  30    12366.07    12284.77   1218.92 o 
 -11   5  30     2215.29     3539.21   1142.35 o 
  -9   5  30     4020.10     4753.95    831.60 o 
  -7   5  30     4090.55     2547.11    599.74 o 
  -5   5  30     7896.54     7227.58    909.71 o 
  -3   5  30     3030.87     4028.22    732.79 o 
  -1   5  30     2732.30     2383.14    848.02 o 
   1   5  30      136.46      792.24    693.43 o 
 -10   6  30     9386.16     9304.33   1131.99 o 
  -8   6  30      377.02      535.64    540.52 o 
  -6   6  30     5260.78     4738.30    861.25 o 
  -4   6  30     1286.10     1006.48    526.51 o 
  -2   6  30       11.25      794.14    553.08 o 
   0   6  30     5616.52     3999.84   2203.04 o 
  -9   7  30        0.80       24.64    518.01 o 
  -7   7  30     1517.24     1356.33    578.88 o 
  -5   7  30      517.94      837.40    536.67 o 
  -3   7  30     2843.77     1867.61    624.81 o 
  -1   7  30    10346.88    10694.44   3396.26 o 
  -6   8  30     7227.49     6359.75    963.71 o 
  -4   8  30      111.49      951.70    583.95 o 
 -11   1  31     4181.73     4871.30   1162.48 o 
  -9   1  31       18.58     -547.07    859.67 o 
  -7   1  31     5071.98     5729.44   1065.94 o 
  -5   1  31       55.08      433.98    458.37 o 
  -3   1  31     2680.77     2734.15    572.33 o 
  -1   1  31     9758.50    11334.45    994.30 o 
   1   1  31    13024.77    13385.27   1102.21 o 
 -12   2  31     3731.29     5522.43   1176.92 o 
 -10   2  31      267.62      902.20    723.09 o 
  -8   2  31     1258.58     2167.41    597.27 o 
  -6   2  31      295.00     1384.23    565.12 o 
  -4   2  31      989.88      633.41    462.12 o 
  -2   2  31      889.90     1985.14    596.82 o 
   0   2  31        0.71     -506.19    564.82 o 
 -11   3  31     1981.72     2827.74    987.00 o 
  -9   3  31     7053.08     8427.90   1199.88 o 
  -7   3  31      339.82      959.57    482.61 o 
  -5   3  31     2624.57     2746.71    654.40 o 
  -3   3  31      133.98      181.12    443.50 o 
  -1   3  31     4313.96     4143.66    730.31 o 
   1   3  31     9514.37    11368.87   1183.26 o 
 -10   4  31     6576.88     6662.64    987.08 o 
  -8   4  31      359.47     -359.95    628.96 o 
  -6   4  31    18479.84    16860.20   1421.16 o 
  -4   4  31      571.55     2039.78    605.99 o 
  -2   4  31     6315.03     8237.69   1062.26 o 
   0   4  31        8.45      375.71    892.91 o 
  -9   5  31     8391.48     9209.42   1083.27 o 
  -7   5  31     4263.66     5446.13    861.06 o 
  -5   5  31     3923.40     3088.97    727.04 o 
  -3   5  31      371.93      515.53    518.03 o 
  -1   5  31      121.68     1296.49    640.05 o 
  -8   6  31      787.70      652.60    562.52 o 
  -6   6  31      107.91      468.35    641.76 o 
  -4   6  31     6554.27     6020.84   1033.87 o 
 -10   0  32     1038.92     1673.49   1084.33 o 
  -8   0  32     1695.21     2764.69   1260.85 o 
  -6   0  32       22.87      708.37    946.78 o 
  -4   0  32     5913.86     8001.87   1278.88 o 
  -2   0  32      207.60      374.90    829.87 o 
  -9   1  32      204.35     -185.46    573.28 o 
  -7   1  32      332.81      929.05    643.24 o 
  -5   1  32      143.04       67.07    453.76 o 
  -3   1  32       36.22     -413.17    434.59 o 
  -1   1  32      518.26       11.43    451.25 o 
 -10   2  32       55.56     -429.07    610.56 o 
  -8   2  32      749.11      531.59    803.50 o 
  -6   2  32     1419.88     2405.16    665.39 o 
  -4   2  32     1099.17      844.65    549.26 o 
  -2   2  32     1779.68     1346.29    616.91 o 
  -9   3  32       38.15      670.82    544.65 o 
  -7   3  32    22591.11    23364.74   2744.39 o 
  -5   3  32    15291.33    15861.84   1792.74 o 
  -3   3  32      224.07      216.85    480.60 o 
  -8   4  32     7119.58     9164.21   1128.06 o 
  -6   4  32      695.02     1628.98    876.11 o 
                                                 
